# Supplementary material for: The genetic relationships between brain structure and schizophrenia
Source: Nat Commun. 2023 Nov 28;14:7820. doi: 10.1038/s41467-023-43567-7 (PMC10684873; doi:10.1038/s41467-023-43567-7)
Supplement: Supplementary file 5 — Source Data [file 41467_2023_43567_MOESM5_ESM.xlsx]

## Sheet: Fig 1a
Fig 1 A : Number of genes significantly associated with regional MRI metrics
Region names correspond to regions defined in the glasser atlas
Modality	Region	n_genes
SA	V1	48
SA	FEF	16
SA	OP4	31
SA	OP1	34
SA	OP2-3	33
SA	52	35
SA	RI	45
SA	PFcm	22
SA	PoI2	58
SA	TA2	47
SA	FOP4	21
SA	MI	37
SA	PEF	4
SA	Pir	1
SA	AVI	10
SA	AAIC	28
SA	FOP1	19
SA	FOP3	39
SA	FOP2	37
SA	PFt	27
SA	AIP	20
SA	EC	19
SA	PreS	20
SA	55b	20
SA	H	24
SA	ProS	22
SA	PeEc	25
SA	STGa	37
SA	PBelt	28
SA	A5	42
SA	PHA1	20
SA	PHA3	19
SA	STSda	19
SA	STSdp	7
SA	V3A	18
SA	STSvp
SA	TGd	45
SA	TE1a	17
SA	TE1p	19
SA	TE2a	30
SA	TF	23
SA	TE2p	23
SA	PHT	21
SA	PH	22
SA	TPOJ1	19
SA	RSC	31
SA	TPOJ2	20
SA	TPOJ3	20
SA	DVT	28
SA	PGp	21
SA	IP2	18
SA	IP1	20
SA	IP0	16
SA	PFop	21
SA	PF	25
SA	PFm	20
SA	POS2	30
SA	PGi	21
SA	PGs	21
SA	V6A	18
SA	VMV1	28
SA	VMV3	20
SA	PHA2	20
SA	V4t	21
SA	FST	20
SA	V3CD	21
SA	LO3	22
SA	V7	18
SA	VMV2	24
SA	31pd	22
SA	31a	19
SA	VVC	20
SA	25	38
SA	s32	28
SA	pOFC	12
SA	PoI1	38
SA	Ig	48
SA	FOP5	15
SA	IPS1	18
SA	p10p	23
SA	p47r	9
SA	TGv	45
SA	MBelt	40
SA	LBelt	29
SA	A4	46
SA	STSva	3
SA	TE1m	9
SA	PI	38
SA	a32pr	30
SA	FFC	21
SA	p24	23
SA	V3B	19
SA	MST	17
SA	LO1	25
SA	LO2	21
SA	PIT	21
SA	MT	20
SA	A1	23
SA	PSL	18
SA	SFL	19
SA	PCV	28
SA	STV	17
SA	7Pm	20
SA	V6	26
SA	7m	24
SA	POS1	44
SA	23d	30
SA	v23ab	23
SA	d23ab	44
SA	31pv	19
SA	5m	30
SA	5mv	33
SA	23c	36
SA	5L	17
SA	V2	44
SA	24dd	33
SA	24dv	26
SA	7AL	4
SA	SCEF	24
SA	6ma	10
SA	7Am	12
SA	7PL	31
SA	7PC	2
SA	LIPv	5
SA	VIP	27
SA	V3	32
SA	MIP	22
SA	1	32
SA	2	22
SA	3a	22
SA	6d	18
SA	6mp	1
SA	6v	20
SA	p24pr	28
SA	33pr	23
SA	a24pr	23
SA	V4	28
SA	p32pr	26
SA	a24	26
SA	d32	11
SA	8BM	17
SA	p32	26
SA	10r	22
SA	47m	31
SA	8Av	19
SA	8Ad	22
SA	9m	30
SA	V8	23
SA	8BL	22
SA	9p	19
SA	10d	26
SA	8C	20
SA	44	19
SA	45	6
SA	47l	27
SA	a47r	29
SA	6r	18
SA	IFJa	18
SA	4	25
SA	IFJp	17
SA	IFSp	23
SA	IFSa	5
SA	p9-46v	22
SA	46	22
SA	a9-46v	31
SA	9-46d	29
SA	9a	14
SA	10v	30
SA	a10p	14
SA	3b	22
SA	10pp	7
SA	11l	23
SA	13l	31
SA	OFC	29
SA	47s	28
SA	LIPd	2
SA	6a	20
SA	i6-8	20
SA	s6-8	21
SA	43	18
CT	V1	1
CT	FEF
CT	OP4	3
CT	OP1	6
CT	OP2-3
CT	52	9
CT	RI	9
CT	PFcm	9
CT	PoI2	2
CT	TA2	20
CT	FOP4
CT	MI
CT	PEF
CT	Pir	3
CT	AVI
CT	AAIC
CT	FOP1	3
CT	FOP3	2
CT	FOP2
CT	PFt
CT	AIP
CT	EC
CT	PreS	4
CT	55b
CT	H
CT	ProS	5
CT	PeEc	1
CT	STGa	4
CT	PBelt	2
CT	A5
CT	PHA1	8
CT	PHA3	5
CT	STSda
CT	STSdp
CT	V3A
CT	STSvp
CT	TGd	10
CT	TE1a	2
CT	TE1p	16
CT	TE2a	4
CT	TF	18
CT	TE2p	14
CT	PHT	16
CT	PH	3
CT	TPOJ1
CT	RSC	15
CT	TPOJ2
CT	TPOJ3
CT	DVT	1
CT	PGp	15
CT	IP2	3
CT	IP1
CT	IP0
CT	PFop	5
CT	PF	1
CT	PFm	8
CT	POS2	4
CT	PGi	17
CT	PGs	17
CT	V6A
CT	VMV1	2
CT	VMV3	1
CT	PHA2	18
CT	V4t
CT	FST
CT	V3CD	1
CT	LO3
CT	V7
CT	VMV2
CT	31pd	3
CT	31a
CT	VVC
CT	25	17
CT	s32	19
CT	pOFC	2
CT	PoI1	1
CT	Ig	2
CT	FOP5
CT	IPS1	2
CT	p10p	13
CT	p47r	19
CT	TGv	2
CT	MBelt	5
CT	LBelt	5
CT	A4	4
CT	STSva
CT	TE1m
CT	PI
CT	a32pr	8
CT	FFC
CT	p24
CT	V3B	1
CT	MST
CT	LO1
CT	LO2	2
CT	PIT
CT	MT	3
CT	A1	4
CT	PSL
CT	SFL	2
CT	PCV
CT	STV
CT	7Pm
CT	V6	1
CT	7m	16
CT	POS1	23
CT	23d
CT	v23ab	17
CT	d23ab	16
CT	31pv	1
CT	5m	2
CT	5mv	1
CT	23c	1
CT	5L
CT	V2	2
CT	24dd	6
CT	24dv
CT	7AL	2
CT	SCEF	3
CT	6ma	2
CT	7Am	2
CT	7PL	3
CT	7PC	4
CT	LIPv
CT	VIP
CT	V3	7
CT	MIP
CT	1	6
CT	2	2
CT	3a
CT	6d	2
CT	6mp
CT	6v	2
CT	p24pr
CT	33pr	3
CT	a24pr
CT	V4	8
CT	p32pr
CT	a24	20
CT	d32	1
CT	8BM	3
CT	p32	17
CT	10r	17
CT	47m
CT	8Av	2
CT	8Ad	1
CT	9m	6
CT	V8	15
CT	8BL	4
CT	9p
CT	10d
CT	8C	1
CT	44
CT	45	3
CT	47l	1
CT	a47r	16
CT	6r	3
CT	IFJa
CT	4	6
CT	IFJp
CT	IFSp
CT	IFSa	16
CT	p9-46v
CT	46	2
CT	a9-46v
CT	9-46d	2
CT	9a
CT	10v	16
CT	a10p	17
CT	3b	1
CT	10pp	16
CT	11l	19
CT	13l	17
CT	OFC	13
CT	47s
CT	LIPd	2
CT	6a
CT	i6-8	1
CT	s6-8	1
CT	43	1
NDI	V1	5
NDI	FEF
NDI	OP4	2
NDI	OP1	1
NDI	OP2-3
NDI	52	1
NDI	RI
NDI	PFcm	2
NDI	PoI2	1
NDI	TA2	7
NDI	FOP4
NDI	MI
NDI	PEF
NDI	Pir
NDI	AVI
NDI	AAIC	7
NDI	FOP1
NDI	FOP3
NDI	FOP2
NDI	PFt	2
NDI	AIP
NDI	EC
NDI	PreS
NDI	55b
NDI	H
NDI	ProS
NDI	PeEc	1
NDI	STGa	4
NDI	PBelt	9
NDI	A5	1
NDI	PHA1
NDI	PHA3
NDI	STSda	3
NDI	STSdp
NDI	V3A
NDI	STSvp
NDI	TGd
NDI	TE1a	7
NDI	TE1p
NDI	TE2a
NDI	TF
NDI	TE2p
NDI	PHT
NDI	PH
NDI	TPOJ1
NDI	RSC
NDI	TPOJ2
NDI	TPOJ3
NDI	DVT	1
NDI	PGp	5
NDI	IP2
NDI	IP1
NDI	IP0
NDI	PFop	3
NDI	PF	2
NDI	PFm	1
NDI	POS2	1
NDI	PGi
NDI	PGs
NDI	V6A
NDI	VMV1
NDI	VMV3
NDI	PHA2
NDI	V4t
NDI	FST
NDI	V3CD	1
NDI	LO3
NDI	V7
NDI	VMV2
NDI	31pd	15
NDI	31a	2
NDI	VVC	1
NDI	25
NDI	s32	1
NDI	pOFC
NDI	PoI1	5
NDI	Ig	1
NDI	FOP5	1
NDI	IPS1
NDI	p10p	2
NDI	p47r	2
NDI	TGv
NDI	MBelt
NDI	LBelt
NDI	A4	14
NDI	STSva
NDI	TE1m
NDI	PI
NDI	a32pr	21
NDI	FFC
NDI	p24	2
NDI	V3B
NDI	MST	1
NDI	LO1
NDI	LO2
NDI	PIT
NDI	MT
NDI	A1	1
NDI	PSL
NDI	SFL
NDI	PCV	17
NDI	STV
NDI	7Pm	1
NDI	V6
NDI	7m	14
NDI	POS1
NDI	23d	1
NDI	v23ab	2
NDI	d23ab
NDI	31pv
NDI	5m	3
NDI	5mv	2
NDI	23c
NDI	5L
NDI	V2
NDI	24dd	10
NDI	24dv	2
NDI	7AL
NDI	SCEF
NDI	6ma
NDI	7Am	13
NDI	7PL
NDI	7PC
NDI	LIPv
NDI	VIP
NDI	V3
NDI	MIP
NDI	1	2
NDI	2
NDI	3a
NDI	6d	1
NDI	6mp
NDI	6v
NDI	p24pr
NDI	33pr	1
NDI	a24pr	1
NDI	V4
NDI	p32pr	1
NDI	a24	5
NDI	d32	19
NDI	8BM	7
NDI	p32
NDI	10r	2
NDI	47m
NDI	8Av
NDI	8Ad
NDI	9m	5
NDI	V8
NDI	8BL
NDI	9p
NDI	10d
NDI	8C	4
NDI	44	3
NDI	45	3
NDI	47l	4
NDI	a47r	6
NDI	6r	2
NDI	IFJa	1
NDI	4	1
NDI	IFJp
NDI	IFSp	4
NDI	IFSa	2
NDI	p9-46v	2
NDI	46	1
NDI	a9-46v	2
NDI	9-46d	2
NDI	9a
NDI	10v
NDI	a10p	1
NDI	3b	1
NDI	10pp
NDI	11l	9
NDI	13l
NDI	OFC	2
NDI	47s	3
NDI	LIPd
NDI	6a
NDI	i6-8
NDI	s6-8
NDI	43	3

## Sheet: Fig 1 b
Fig ! B: Genetic overlap between MRI metrics
Modality	Genes	count
Phenotype_CT	c("ENSG00000184144", "ENSG00000125746", "ENSG00000163635", "ENSG00000163636", "ENSG00000168653", "ENSG00000127603", "ENSG00000163637", "ENSG00000118197", "ENSG00000118200", "ENSG00000113319", "ENSG00000004776", "ENSG00000135976", "ENSG00000196912", "ENSG00000144191", "ENSG00000134574", "ENSG00000213995", "ENSG00000213699", "ENSG00000115163", "ENSG00000157851", "ENSG00000084764", "ENSG00000119777"…	95
Phenotype_NDI	c("ENSG00000184144", "ENSG00000125746", "ENSG00000163635", "ENSG00000163636", "ENSG00000168653", "ENSG00000127603", "ENSG00000163637", "ENSG00000118197", "ENSG00000118200", "ENSG00000113319", "ENSG00000004776", "ENSG00000135976", "ENSG00000196912", "ENSG00000144191", "ENSG00000134574", "ENSG00000213995", "ENSG00000213699", "ENSG00000115163", "ENSG00000157851", "ENSG00000084764", "ENSG00000119777"…	43
Phenotype_SA	c("ENSG00000184144", "ENSG00000125746", "ENSG00000163635", "ENSG00000163636", "ENSG00000168653", "ENSG00000127603", "ENSG00000163637", "ENSG00000118197", "ENSG00000118200", "ENSG00000113319", "ENSG00000004776", "ENSG00000135976", "ENSG00000196912", "ENSG00000144191", "ENSG00000134574", "ENSG00000213995", "ENSG00000213699", "ENSG00000115163", "ENSG00000157851", "ENSG00000084764", "ENSG00000119777"…	246
Phenotype_CT..Phenotype_NDI	c("ENSG00000184144", "ENSG00000125746", "ENSG00000163635", "ENSG00000163636", "ENSG00000168653", "ENSG00000127603", "ENSG00000163637", "ENSG00000118197", "ENSG00000118200", "ENSG00000113319", "ENSG00000004776", "ENSG00000135976", "ENSG00000196912", "ENSG00000144191", "ENSG00000134574", "ENSG00000213995", "ENSG00000213699", "ENSG00000115163", "ENSG00000157851", "ENSG00000084764", "ENSG00000119777"…	3
Phenotype_CT..Phenotype_SA	c("ENSG00000184144", "ENSG00000125746", "ENSG00000163635", "ENSG00000163636", "ENSG00000168653", "ENSG00000127603", "ENSG00000163637", "ENSG00000118197", "ENSG00000118200", "ENSG00000113319", "ENSG00000004776", "ENSG00000135976", "ENSG00000196912", "ENSG00000144191", "ENSG00000134574", "ENSG00000213995", "ENSG00000213699", "ENSG00000115163", "ENSG00000157851", "ENSG00000084764", "ENSG00000119777"…	32
Phenotype_NDI..Phenotype_SA	c("ENSG00000184144", "ENSG00000125746", "ENSG00000163635", "ENSG00000163636", "ENSG00000168653", "ENSG00000127603", "ENSG00000163637", "ENSG00000118197", "ENSG00000118200", "ENSG00000113319", "ENSG00000004776", "ENSG00000135976", "ENSG00000196912", "ENSG00000144191", "ENSG00000134574", "ENSG00000213995", "ENSG00000213699", "ENSG00000115163", "ENSG00000157851", "ENSG00000084764", "ENSG00000119777"…	13
Phenotype_CT..Phenotype_NDI..Phenotype_SA	c("ENSG00000184144", "ENSG00000125746", "ENSG00000163635", "ENSG00000163636", "ENSG00000168653", "ENSG00000127603", "ENSG00000163637", "ENSG00000118197", "ENSG00000118200", "ENSG00000113319", "ENSG00000004776", "ENSG00000135976", "ENSG00000196912", "ENSG00000144191", "ENSG00000134574", "ENSG00000213995", "ENSG00000213699", "ENSG00000115163", "ENSG00000157851", "ENSG00000084764", "ENSG00000119777"…	27
genes: overlapping genes between pairs; count: number of overlapping genes per pairs

## Sheet: Fig 1 c
Fig 1 C: Developmental expression profiles of genes associated with MRI metrics and schizophrenia
Means: mean expression of genes within gene set; period: prenatal (0) versus post-natal (1)
ID	Window	Braincode	Regioncode	region	region_broad	time_window	period	Means	Modality
HSB103.A1C	2	HSB103	A1C	temporal_cortex	Neocortex	13	0	2.61728	SA
HSB103.DFC	2	HSB103	DFC	frontal_cortex	Neocortex	13	0	2.59811	SA
HSB103.IPC	2	HSB103	IPC	pareital_cortex	Neocortex	13	0	2.53273	SA
HSB103.ITC	2	HSB103	ITC	temporal_cortex	Neocortex	13	0	2.55771	SA
HSB103.M1C	2	HSB103	M1C	frontal_cortex	Neocortex	13	0	2.57641	SA
HSB103.MFC	2	HSB103	MFC	frontal_cortex	Neocortex	13	0	2.62986	SA
HSB103.OFC	2	HSB103	OFC	frontal_cortex	Neocortex	13	0	2.58788	SA
HSB103.S1C	2	HSB103	S1C	pareital_cortex	Neocortex	13	0	2.54356	SA
HSB103.V1C	2	HSB103	V1C	occipital_cortex	Neocortex	13	0	2.59157	SA
HSB103.VFC	2	HSB103	VFC	frontal_cortex	Neocortex	13	0	2.49795	SA
HSB105.A1C	8	HSB105	A1C	temporal_cortex	Neocortex	1031	1	2.68447	SA
HSB105.DFC	8	HSB105	DFC	frontal_cortex	Neocortex	1031	1	2.75087	SA
HSB105.IPC	8	HSB105	IPC	pareital_cortex	Neocortex	1031	1	2.66077	SA
HSB105.ITC	8	HSB105	ITC	temporal_cortex	Neocortex	1031	1	2.68438	SA
HSB105.M1C	8	HSB105	M1C	frontal_cortex	Neocortex	1031	1	2.6828	SA
HSB105.MFC	8	HSB105	MFC	frontal_cortex	Neocortex	1031	1	2.68398	SA
HSB105.OFC	8	HSB105	OFC	frontal_cortex	Neocortex	1031	1	2.72925	SA
HSB105.S1C	8	HSB105	S1C	pareital_cortex	Neocortex	1031	1	2.68398	SA
HSB105.STC	8	HSB105	STC	temporal_cortex	Neocortex	1031	1	2.65539	SA
HSB105.V1C	8	HSB105	V1C	occipital_cortex	Neocortex	1031	1	2.6608	SA
HSB105.VFC	8	HSB105	VFC	frontal_cortex	Neocortex	1031	1	2.72487	SA
HSB107.A1C	4	HSB107	A1C	temporal_cortex	Neocortex	22	0	2.66355	SA
HSB107.DFC	4	HSB107	DFC	frontal_cortex	Neocortex	22	0	2.67816	SA
HSB107.IPC	4	HSB107	IPC	pareital_cortex	Neocortex	22	0	2.64186	SA
HSB107.ITC	4	HSB107	ITC	temporal_cortex	Neocortex	22	0	2.78479	SA
HSB107.M1C	4	HSB107	M1C	frontal_cortex	Neocortex	22	0	2.6657	SA
HSB107.MFC	4	HSB107	MFC	frontal_cortex	Neocortex	22	0	2.75384	SA
HSB107.OFC	4	HSB107	OFC	frontal_cortex	Neocortex	22	0	2.76746	SA
HSB107.S1C	4	HSB107	S1C	pareital_cortex	Neocortex	22	0	2.65922	SA
HSB107.STC	4	HSB107	STC	temporal_cortex	Neocortex	22	0	2.71958	SA
HSB107.V1C	4	HSB107	V1C	occipital_cortex	Neocortex	22	0	2.78289	SA
HSB107.VFC	4	HSB107	VFC	frontal_cortex	Neocortex	22	0	2.73469	SA
HSB112.DFC	1	HSB112	DFC	frontal_cortex	Neocortex	3880	0	2.60188	SA
HSB112.ITC	1	HSB112	ITC	temporal_cortex	Neocortex	3880	0	2.75447	SA
HSB112.M1CS1C	1	HSB112	M1CS1C	pareital_cortex	Neocortex	3880	0	2.71694	SA
HSB112.MFC	1	HSB112	MFC	frontal_cortex	Neocortex	3880	0	2.62109	SA
HSB112.OC	1	HSB112	OC	occipital_cortex	Neocortex	3880	0	2.60283	SA
HSB112.OFC	1	HSB112	OFC	frontal_cortex	Neocortex	3880	0	2.65617	SA
HSB112.PC	1	HSB112	PC	pareital_cortex	Neocortex	3880	0	2.6341	SA
HSB112.STC	1	HSB112	STC	temporal_cortex	Neocortex	3880	0	2.75302	SA
HSB112.VFC	1	HSB112	VFC	frontal_cortex	Neocortex	3880	0	2.63449	SA
HSB113.A1C	2	HSB113	A1C	temporal_cortex	Neocortex	13	0	2.70797	SA
HSB113.DFC	2	HSB113	DFC	frontal_cortex	Neocortex	13	0	2.62615	SA
HSB113.IPC	2	HSB113	IPC	pareital_cortex	Neocortex	13	0	2.62884	SA
HSB113.ITC	2	HSB113	ITC	temporal_cortex	Neocortex	13	0	2.61682	SA
HSB113.M1C	2	HSB113	M1C	frontal_cortex	Neocortex	13	0	2.59244	SA
HSB113.MFC	2	HSB113	MFC	frontal_cortex	Neocortex	13	0	2.63582	SA
HSB113.OFC	2	HSB113	OFC	frontal_cortex	Neocortex	13	0	2.66494	SA
HSB113.S1C	2	HSB113	S1C	pareital_cortex	Neocortex	13	0	2.55817	SA
HSB113.V1C	2	HSB113	V1C	occipital_cortex	Neocortex	13	0	2.51544	SA
HSB113.VFC	2	HSB113	VFC	frontal_cortex	Neocortex	13	0	2.629	SA
HSB114.A1C	2	HSB114	A1C	temporal_cortex	Neocortex	13	0	2.75889	SA
HSB114.DFC	2	HSB114	DFC	frontal_cortex	Neocortex	13	0	2.6613	SA
HSB114.IPC	2	HSB114	IPC	pareital_cortex	Neocortex	13	0	2.66262	SA
HSB114.ITC	2	HSB114	ITC	temporal_cortex	Neocortex	13	0	2.68807	SA
HSB114.M1C	2	HSB114	M1C	frontal_cortex	Neocortex	13	0	2.63816	SA
HSB114.MFC	2	HSB114	MFC	frontal_cortex	Neocortex	13	0	2.6125	SA
HSB114.OFC	2	HSB114	OFC	frontal_cortex	Neocortex	13	0	2.72163	SA
HSB114.S1C	2	HSB114	S1C	pareital_cortex	Neocortex	13	0	2.62446	SA
HSB114.STC	2	HSB114	STC	temporal_cortex	Neocortex	13	0	2.71626	SA
HSB114.V1C	2	HSB114	V1C	occipital_cortex	Neocortex	13	0	2.65993	SA
HSB114.VFC	2	HSB114	VFC	frontal_cortex	Neocortex	13	0	2.62991	SA
HSB118.A1C	7	HSB118	A1C	temporal_cortex	Neocortex	613	1	2.64061	SA
HSB118.DFC	7	HSB118	DFC	frontal_cortex	Neocortex	613	1	2.65441	SA
HSB118.IPC	7	HSB118	IPC	pareital_cortex	Neocortex	613	1	2.48617	SA
HSB118.ITC	7	HSB118	ITC	temporal_cortex	Neocortex	613	1	2.64256	SA
HSB118.M1C	7	HSB118	M1C	frontal_cortex	Neocortex	613	1	2.57054	SA
HSB118.MFC	7	HSB118	MFC	frontal_cortex	Neocortex	613	1	2.75391	SA
HSB118.OFC	7	HSB118	OFC	frontal_cortex	Neocortex	613	1	2.51499	SA
HSB118.S1C	7	HSB118	S1C	pareital_cortex	Neocortex	613	1	2.44001	SA
HSB118.STC	7	HSB118	STC	temporal_cortex	Neocortex	613	1	2.7101	SA
HSB118.V1C	7	HSB118	V1C	occipital_cortex	Neocortex	613	1	2.46766	SA
HSB118.VFC	7	HSB118	VFC	frontal_cortex	Neocortex	613	1	2.7188	SA
HSB119.A1C	8	HSB119	A1C	temporal_cortex	Neocortex	1031	1	2.62243	SA
HSB119.DFC	8	HSB119	DFC	frontal_cortex	Neocortex	1031	1	2.65853	SA
HSB119.IPC	8	HSB119	IPC	pareital_cortex	Neocortex	1031	1	2.68089	SA
HSB119.ITC	8	HSB119	ITC	temporal_cortex	Neocortex	1031	1	2.65316	SA
HSB119.M1C	8	HSB119	M1C	frontal_cortex	Neocortex	1031	1	2.60806	SA
HSB119.MFC	8	HSB119	MFC	frontal_cortex	Neocortex	1031	1	2.73413	SA
HSB119.OFC	8	HSB119	OFC	frontal_cortex	Neocortex	1031	1	2.66628	SA
HSB119.S1C	8	HSB119	S1C	pareital_cortex	Neocortex	1031	1	2.71634	SA
HSB119.STC	8	HSB119	STC	temporal_cortex	Neocortex	1031	1	2.68364	SA
HSB119.V1C	8	HSB119	V1C	occipital_cortex	Neocortex	1031	1	2.68386	SA
HSB119.VFC	8	HSB119	VFC	frontal_cortex	Neocortex	1031	1	2.70594	SA
HSB121.A1C	5	HSB121	A1C	temporal_cortex	Neocortex	55		2.7125	SA
HSB121.DFC	5	HSB121	DFC	frontal_cortex	Neocortex	55		2.76027	SA
HSB121.IPC	5	HSB121	IPC	pareital_cortex	Neocortex	55		2.70223	SA
HSB121.ITC	5	HSB121	ITC	temporal_cortex	Neocortex	55		2.7494	SA
HSB121.M1C	5	HSB121	M1C	frontal_cortex	Neocortex	55		2.69746	SA
HSB121.MFC	5	HSB121	MFC	frontal_cortex	Neocortex	55		2.73003	SA
HSB121.OFC	5	HSB121	OFC	frontal_cortex	Neocortex	55		2.69526	SA
HSB121.S1C	5	HSB121	S1C	pareital_cortex	Neocortex	55		2.74275	SA
HSB121.STC	5	HSB121	STC	temporal_cortex	Neocortex	55		2.74682	SA
HSB121.V1C	5	HSB121	V1C	occipital_cortex	Neocortex	55		2.71161	SA
HSB121.VFC	5	HSB121	VFC	frontal_cortex	Neocortex	55		2.74465	SA
HSB122.A1C	6	HSB122	A1C	temporal_cortex	Neocortex	170	1	2.45145	SA
HSB122.DFC	6	HSB122	DFC	frontal_cortex	Neocortex	170	1	2.50993	SA
HSB122.IPC	6	HSB122	IPC	pareital_cortex	Neocortex	170	1	2.53964	SA
HSB122.ITC	6	HSB122	ITC	temporal_cortex	Neocortex	170	1	2.50591	SA
HSB122.M1C	6	HSB122	M1C	frontal_cortex	Neocortex	170	1	2.41194	SA
HSB122.MFC	6	HSB122	MFC	frontal_cortex	Neocortex	170	1	2.60711	SA
HSB122.OFC	6	HSB122	OFC	frontal_cortex	Neocortex	170	1	2.64695	SA
HSB122.S1C	6	HSB122	S1C	pareital_cortex	Neocortex	170	1	2.5239	SA
HSB122.STC	6	HSB122	STC	temporal_cortex	Neocortex	170	1	2.55383	SA
HSB122.V1C	6	HSB122	V1C	occipital_cortex	Neocortex	170	1	2.45433	SA
HSB122.VFC	6	HSB122	VFC	frontal_cortex	Neocortex	170	1	2.52512	SA
HSB123.A1C	9	HSB123	A1C	temporal_cortex	Neocortex	3880	1	2.5588	SA
HSB123.DFC	9	HSB123	DFC	frontal_cortex	Neocortex	3880	1	2.64155	SA
HSB123.IPC	9	HSB123	IPC	pareital_cortex	Neocortex	3880	1	2.65874	SA
HSB123.ITC	9	HSB123	ITC	temporal_cortex	Neocortex	3880	1	2.71161	SA
HSB123.M1C	9	HSB123	M1C	frontal_cortex	Neocortex	3880	1	2.54967	SA
HSB123.MFC	9	HSB123	MFC	frontal_cortex	Neocortex	3880	1	2.64453	SA
HSB123.OFC	9	HSB123	OFC	frontal_cortex	Neocortex	3880	1	2.57732	SA
HSB123.S1C	9	HSB123	S1C	pareital_cortex	Neocortex	3880	1	2.57252	SA
HSB123.STC	9	HSB123	STC	temporal_cortex	Neocortex	3880	1	2.41337	SA
HSB123.V1C	9	HSB123	V1C	occipital_cortex	Neocortex	3880	1	2.55004	SA
HSB123.VFC	9	HSB123	VFC	frontal_cortex	Neocortex	3880	1	2.54014	SA
HSB124.A1C	8	HSB124	A1C	temporal_cortex	Neocortex	1031	1	2.62481	SA
HSB124.DFC	8	HSB124	DFC	frontal_cortex	Neocortex	1031	1	2.53431	SA
HSB124.IPC	8	HSB124	IPC	pareital_cortex	Neocortex	1031	1	2.56426	SA
HSB124.ITC	8	HSB124	ITC	temporal_cortex	Neocortex	1031	1	2.64505	SA
HSB124.M1C	8	HSB124	M1C	frontal_cortex	Neocortex	1031	1	2.61934	SA
HSB124.MFC	8	HSB124	MFC	frontal_cortex	Neocortex	1031	1	2.69673	SA
HSB124.OFC	8	HSB124	OFC	frontal_cortex	Neocortex	1031	1	2.62693	SA
HSB124.S1C	8	HSB124	S1C	pareital_cortex	Neocortex	1031	1	2.70179	SA
HSB124.STC	8	HSB124	STC	temporal_cortex	Neocortex	1031	1	2.66761	SA
HSB124.V1C	8	HSB124	V1C	occipital_cortex	Neocortex	1031	1	2.67858	SA
HSB124.VFC	8	HSB124	VFC	frontal_cortex	Neocortex	1031	1	2.64386	SA
HSB126.A1C	9	HSB126	A1C	temporal_cortex	Neocortex	3880	1	2.3888	SA
HSB126.DFC	9	HSB126	DFC	frontal_cortex	Neocortex	3880	1	2.54886	SA
HSB126.IPC	9	HSB126	IPC	pareital_cortex	Neocortex	3880	1	2.44346	SA
HSB126.ITC	9	HSB126	ITC	temporal_cortex	Neocortex	3880	1	2.44585	SA
HSB126.M1C	9	HSB126	M1C	frontal_cortex	Neocortex	3880	1	2.4384	SA
HSB126.MFC	9	HSB126	MFC	frontal_cortex	Neocortex	3880	1	2.5166	SA
HSB126.OFC	9	HSB126	OFC	frontal_cortex	Neocortex	3880	1	2.41558	SA
HSB126.S1C	9	HSB126	S1C	pareital_cortex	Neocortex	3880	1	2.42081	SA
HSB126.STC	9	HSB126	STC	temporal_cortex	Neocortex	3880	1	2.42696	SA
HSB126.V1C	9	HSB126	V1C	occipital_cortex	Neocortex	3880	1	2.50657	SA
HSB126.VFC	9	HSB126	VFC	frontal_cortex	Neocortex	3880	1	2.4963	SA
HSB127.A1C	8	HSB127	A1C	temporal_cortex	Neocortex	1031	1	2.6273	SA
HSB127.DFC	8	HSB127	DFC	frontal_cortex	Neocortex	1031	1	2.56349	SA
HSB127.IPC	8	HSB127	IPC	pareital_cortex	Neocortex	1031	1	2.5062	SA
HSB127.ITC	8	HSB127	ITC	temporal_cortex	Neocortex	1031	1	2.49887	SA
HSB127.M1C	8	HSB127	M1C	frontal_cortex	Neocortex	1031	1	2.52005	SA
HSB127.MFC	8	HSB127	MFC	frontal_cortex	Neocortex	1031	1	2.59377	SA
HSB127.OFC	8	HSB127	OFC	frontal_cortex	Neocortex	1031	1	2.51792	SA
HSB127.S1C	8	HSB127	S1C	pareital_cortex	Neocortex	1031	1	2.55254	SA
HSB127.STC	8	HSB127	STC	temporal_cortex	Neocortex	1031	1	2.5194	SA
HSB127.V1C	8	HSB127	V1C	occipital_cortex	Neocortex	1031	1	2.5099	SA
HSB127.VFC	8	HSB127	VFC	frontal_cortex	Neocortex	1031	1	2.57962	SA
HSB130.A1C	9	HSB130	A1C	temporal_cortex	Neocortex	3880	1	2.57953	SA
HSB130.DFC	9	HSB130	DFC	frontal_cortex	Neocortex	3880	1	2.45326	SA
HSB130.IPC	9	HSB130	IPC	pareital_cortex	Neocortex	3880	1	2.55819	SA
HSB130.ITC	9	HSB130	ITC	temporal_cortex	Neocortex	3880	1	2.53039	SA
HSB130.M1C	9	HSB130	M1C	frontal_cortex	Neocortex	3880	1	2.42026	SA
HSB130.MFC	9	HSB130	MFC	frontal_cortex	Neocortex	3880	1	2.45924	SA
HSB130.OFC	9	HSB130	OFC	frontal_cortex	Neocortex	3880	1	2.55962	SA
HSB130.S1C	9	HSB130	S1C	pareital_cortex	Neocortex	3880	1	2.46198	SA
HSB130.STC	9	HSB130	STC	temporal_cortex	Neocortex	3880	1	2.46082	SA
HSB130.V1C	9	HSB130	V1C	occipital_cortex	Neocortex	3880	1	2.47566	SA
HSB130.VFC	9	HSB130	VFC	frontal_cortex	Neocortex	3880	1	2.32688	SA
HSB131.A1C	6	HSB131	A1C	temporal_cortex	Neocortex	170	1	2.77045	SA
HSB131.DFC	6	HSB131	DFC	frontal_cortex	Neocortex	170	1	2.79938	SA
HSB131.IPC	6	HSB131	IPC	pareital_cortex	Neocortex	170	1	2.77215	SA
HSB131.ITC	6	HSB131	ITC	temporal_cortex	Neocortex	170	1	2.78746	SA
HSB131.M1C	6	HSB131	M1C	frontal_cortex	Neocortex	170	1	2.7834	SA
HSB131.MFC	6	HSB131	MFC	frontal_cortex	Neocortex	170	1	2.79813	SA
HSB131.OFC	6	HSB131	OFC	frontal_cortex	Neocortex	170	1	2.7827	SA
HSB131.S1C	6	HSB131	S1C	pareital_cortex	Neocortex	170	1	2.75426	SA
HSB131.STC	6	HSB131	STC	temporal_cortex	Neocortex	170	1	2.77319	SA
HSB131.V1C	6	HSB131	V1C	occipital_cortex	Neocortex	170	1	2.75108	SA
HSB131.VFC	6	HSB131	VFC	frontal_cortex	Neocortex	170	1	2.75679	SA
HSB132.A1C	5	HSB132	A1C	temporal_cortex	Neocortex	55		2.77506	SA
HSB132.DFC	5	HSB132	DFC	frontal_cortex	Neocortex	55		2.48717	SA
HSB132.IPC	5	HSB132	IPC	pareital_cortex	Neocortex	55		2.52041	SA
HSB132.ITC	5	HSB132	ITC	temporal_cortex	Neocortex	55		2.7362	SA
HSB132.M1C	5	HSB132	M1C	frontal_cortex	Neocortex	55		2.66711	SA
HSB132.MFC	5	HSB132	MFC	frontal_cortex	Neocortex	55		2.72351	SA
HSB132.OFC	5	HSB132	OFC	frontal_cortex	Neocortex	55		2.57608	SA
HSB132.S1C	5	HSB132	S1C	pareital_cortex	Neocortex	55		2.70819	SA
HSB132.STC	5	HSB132	STC	temporal_cortex	Neocortex	55		2.69828	SA
HSB132.V1C	5	HSB132	V1C	occipital_cortex	Neocortex	55		2.58305	SA
HSB132.VFC	5	HSB132	VFC	frontal_cortex	Neocortex	55		2.6054	SA
HSB135.A1C	9	HSB135	A1C	temporal_cortex	Neocortex	3880	1	2.61794	SA
HSB135.DFC	9	HSB135	DFC	frontal_cortex	Neocortex	3880	1	2.5704	SA
HSB135.IPC	9	HSB135	IPC	pareital_cortex	Neocortex	3880	1	2.58014	SA
HSB135.ITC	9	HSB135	ITC	temporal_cortex	Neocortex	3880	1	2.70592	SA
HSB135.M1C	9	HSB135	M1C	frontal_cortex	Neocortex	3880	1	2.61311	SA
HSB135.OFC	9	HSB135	OFC	frontal_cortex	Neocortex	3880	1	2.61101	SA
HSB135.S1C	9	HSB135	S1C	pareital_cortex	Neocortex	3880	1	2.62167	SA
HSB135.STC	9	HSB135	STC	temporal_cortex	Neocortex	3880	1	2.61921	SA
HSB135.V1C	9	HSB135	V1C	occipital_cortex	Neocortex	3880	1	2.64907	SA
HSB135.VFC	9	HSB135	VFC	frontal_cortex	Neocortex	3880	1	2.4839	SA
HSB136.A1C	9	HSB136	A1C	temporal_cortex	Neocortex	3880	1	2.70251	SA
HSB136.DFC	9	HSB136	DFC	frontal_cortex	Neocortex	3880	1	2.68728	SA
HSB136.IPC	9	HSB136	IPC	pareital_cortex	Neocortex	3880	1	2.64459	SA
HSB136.ITC	9	HSB136	ITC	temporal_cortex	Neocortex	3880	1	2.73638	SA
HSB136.M1C	9	HSB136	M1C	frontal_cortex	Neocortex	3880	1	2.68838	SA
HSB136.MFC	9	HSB136	MFC	frontal_cortex	Neocortex	3880	1	2.64984	SA
HSB136.OFC	9	HSB136	OFC	frontal_cortex	Neocortex	3880	1	2.69877	SA
HSB136.S1C	9	HSB136	S1C	pareital_cortex	Neocortex	3880	1	2.68558	SA
HSB136.STC	9	HSB136	STC	temporal_cortex	Neocortex	3880	1	2.7012	SA
HSB136.V1C	9	HSB136	V1C	occipital_cortex	Neocortex	3880	1	2.66555	SA
HSB136.VFC	9	HSB136	VFC	frontal_cortex	Neocortex	3880	1	2.5946	SA
HSB139.A1C	5	HSB139	A1C	temporal_cortex	Neocortex	55		2.703	SA
HSB139.DFC	5	HSB139	DFC	frontal_cortex	Neocortex	55		2.61294	SA
HSB139.IPC	5	HSB139	IPC	pareital_cortex	Neocortex	55		2.65891	SA
HSB139.ITC	5	HSB139	ITC	temporal_cortex	Neocortex	55		2.67483	SA
HSB139.M1C	5	HSB139	M1C	frontal_cortex	Neocortex	55		2.57492	SA
HSB139.MFC	5	HSB139	MFC	frontal_cortex	Neocortex	55		2.69864	SA
HSB139.OFC	5	HSB139	OFC	frontal_cortex	Neocortex	55		2.5991	SA
HSB139.S1C	5	HSB139	S1C	pareital_cortex	Neocortex	55		2.62728	SA
HSB139.STC	5	HSB139	STC	temporal_cortex	Neocortex	55		2.65757	SA
HSB139.V1C	5	HSB139	V1C	occipital_cortex	Neocortex	55		2.61001	SA
HSB139.VFC	5	HSB139	VFC	frontal_cortex	Neocortex	55		2.68871	SA
HSB141.A1C	7	HSB141	A1C	temporal_cortex	Neocortex	613	1	2.54815	SA
HSB141.DFC	7	HSB141	DFC	frontal_cortex	Neocortex	613	1	2.65462	SA
HSB141.IPC	7	HSB141	IPC	pareital_cortex	Neocortex	613	1	2.64047	SA
HSB141.ITC	7	HSB141	ITC	temporal_cortex	Neocortex	613	1	2.7022	SA
HSB141.M1C	7	HSB141	M1C	frontal_cortex	Neocortex	613	1	2.59163	SA
HSB141.MFC	7	HSB141	MFC	frontal_cortex	Neocortex	613	1	2.61285	SA
HSB141.OFC	7	HSB141	OFC	frontal_cortex	Neocortex	613	1	2.52807	SA
HSB141.S1C	7	HSB141	S1C	pareital_cortex	Neocortex	613	1	2.66441	SA
HSB141.STC	7	HSB141	STC	temporal_cortex	Neocortex	613	1	2.62633	SA
HSB141.V1C	7	HSB141	V1C	occipital_cortex	Neocortex	613	1	2.69624	SA
HSB141.VFC	7	HSB141	VFC	frontal_cortex	Neocortex	613	1	2.71392	SA
HSB143.A1C	6	HSB143	A1C	temporal_cortex	Neocortex	170	1	2.67809	SA
HSB143.DFC	6	HSB143	DFC	frontal_cortex	Neocortex	170	1	2.60584	SA
HSB143.IPC	6	HSB143	IPC	pareital_cortex	Neocortex	170	1	2.59006	SA
HSB143.ITC	6	HSB143	ITC	temporal_cortex	Neocortex	170	1	2.5558	SA
HSB143.M1C	6	HSB143	M1C	frontal_cortex	Neocortex	170	1	2.57096	SA
HSB143.MFC	6	HSB143	MFC	frontal_cortex	Neocortex	170	1	2.568	SA
HSB143.OFC	6	HSB143	OFC	frontal_cortex	Neocortex	170	1	2.6257	SA
HSB143.S1C	6	HSB143	S1C	pareital_cortex	Neocortex	170	1	2.56204	SA
HSB143.STC	6	HSB143	STC	temporal_cortex	Neocortex	170	1	2.55794	SA
HSB143.V1C	6	HSB143	V1C	occipital_cortex	Neocortex	170	1	2.58965	SA
HSB143.VFC	6	HSB143	VFC	frontal_cortex	Neocortex	170	1	2.65562	SA
HSB145.A1C	9	HSB145	A1C	temporal_cortex	Neocortex	3880	1	2.55076	SA
HSB145.DFC	9	HSB145	DFC	frontal_cortex	Neocortex	3880	1	2.55443	SA
HSB145.IPC	9	HSB145	IPC	pareital_cortex	Neocortex	3880	1	2.47378	SA
HSB145.ITC	9	HSB145	ITC	temporal_cortex	Neocortex	3880	1	2.66256	SA
HSB145.M1C	9	HSB145	M1C	frontal_cortex	Neocortex	3880	1	2.51322	SA
HSB145.MFC	9	HSB145	MFC	frontal_cortex	Neocortex	3880	1	2.55874	SA
HSB145.OFC	9	HSB145	OFC	frontal_cortex	Neocortex	3880	1	2.57843	SA
HSB145.S1C	9	HSB145	S1C	pareital_cortex	Neocortex	3880	1	2.53581	SA
HSB145.STC	9	HSB145	STC	temporal_cortex	Neocortex	3880	1	2.61823	SA
HSB145.V1C	9	HSB145	V1C	occipital_cortex	Neocortex	3880	1	2.59014	SA
HSB145.VFC	9	HSB145	VFC	frontal_cortex	Neocortex	3880	1	2.51815	SA
HSB148.DFC	1	HSB148	DFC	frontal_cortex	Neocortex	3880	0	2.72776	SA
HSB148.M1CS1C	1	HSB148	M1CS1C	pareital_cortex	Neocortex	3880	0	2.68738	SA
HSB148.MFC	1	HSB148	MFC	frontal_cortex	Neocortex	3880	0	2.76153	SA
HSB148.OC	1	HSB148	OC	occipital_cortex	Neocortex	3880	0	2.72011	SA
HSB148.OFC	1	HSB148	OFC	frontal_cortex	Neocortex	3880	0	2.79485	SA
HSB148.PC	1	HSB148	PC	pareital_cortex	Neocortex	3880	0	2.75933	SA
HSB148.TC	1	HSB148	TC	temporal_cortex	Neocortex	3880	0	2.77006	SA
HSB149.A1C	2	HSB149	A1C	temporal_cortex	Neocortex	13	0	2.69482	SA
HSB149.DFC	2	HSB149	DFC	frontal_cortex	Neocortex	13	0	2.64739	SA
HSB149.IPC	2	HSB149	IPC	pareital_cortex	Neocortex	13	0	2.61097	SA
HSB149.ITC	2	HSB149	ITC	temporal_cortex	Neocortex	13	0	2.6635	SA
HSB149.M1C	2	HSB149	M1C	frontal_cortex	Neocortex	13	0	2.59461	SA
HSB149.MFC	2	HSB149	MFC	frontal_cortex	Neocortex	13	0	2.64276	SA
HSB149.OFC	2	HSB149	OFC	frontal_cortex	Neocortex	13	0	2.72011	SA
HSB149.S1C	2	HSB149	S1C	pareital_cortex	Neocortex	13	0	2.56232	SA
HSB149.STC	2	HSB149	STC	temporal_cortex	Neocortex	13	0	2.64953	SA
HSB149.V1C	2	HSB149	V1C	occipital_cortex	Neocortex	13	0	2.65547	SA
HSB149.VFC	2	HSB149	VFC	frontal_cortex	Neocortex	13	0	2.58852	SA
HSB150.A1C	2	HSB150	A1C	temporal_cortex	Neocortex	13	0	2.5996	SA
HSB150.DFC	2	HSB150	DFC	frontal_cortex	Neocortex	13	0	2.53716	SA
HSB150.IPC	2	HSB150	IPC	pareital_cortex	Neocortex	13	0	2.55583	SA
HSB150.ITC	2	HSB150	ITC	temporal_cortex	Neocortex	13	0	2.62388	SA
HSB150.M1C	2	HSB150	M1C	frontal_cortex	Neocortex	13	0	2.52014	SA
HSB150.MFC	2	HSB150	MFC	frontal_cortex	Neocortex	13	0	2.3048	SA
HSB150.OFC	2	HSB150	OFC	frontal_cortex	Neocortex	13	0	2.58742	SA
HSB150.S1C	2	HSB150	S1C	pareital_cortex	Neocortex	13	0	2.6036	SA
HSB150.STC	2	HSB150	STC	temporal_cortex	Neocortex	13	0	2.55095	SA
HSB150.V1C	2	HSB150	V1C	occipital_cortex	Neocortex	13	0	2.64276	SA
HSB150.VFC	2	HSB150	VFC	frontal_cortex	Neocortex	13	0	2.51311	SA
HSB153.A1C	2	HSB153	A1C	temporal_cortex	Neocortex	13	0	2.71454	SA
HSB153.DFC	2	HSB153	DFC	frontal_cortex	Neocortex	13	0	2.69703	SA
HSB153.IPC	2	HSB153	IPC	pareital_cortex	Neocortex	13	0	2.68838	SA
HSB153.ITC	2	HSB153	ITC	temporal_cortex	Neocortex	13	0	2.78238	SA
HSB153.M1C	2	HSB153	M1C	frontal_cortex	Neocortex	13	0	2.70066	SA
HSB153.MFC	2	HSB153	MFC	frontal_cortex	Neocortex	13	0	2.65039	SA
HSB153.OFC	2	HSB153	OFC	frontal_cortex	Neocortex	13	0	2.70791	SA
HSB153.S1C	2	HSB153	S1C	pareital_cortex	Neocortex	13	0	2.6569	SA
HSB153.STC	2	HSB153	STC	temporal_cortex	Neocortex	13	0	2.68703	SA
HSB153.V1C	2	HSB153	V1C	occipital_cortex	Neocortex	13	0	2.66057	SA
HSB153.VFC	2	HSB153	VFC	frontal_cortex	Neocortex	13	0	2.71028	SA
HSB154.A1C	3	HSB154	A1C	temporal_cortex	Neocortex	18	0	2.71026	SA
HSB154.DFC	3	HSB154	DFC	frontal_cortex	Neocortex	18	0	2.71619	SA
HSB154.IPC	3	HSB154	IPC	pareital_cortex	Neocortex	18	0	2.68015	SA
HSB154.ITC	3	HSB154	ITC	temporal_cortex	Neocortex	18	0	2.71661	SA
HSB154.MFC	3	HSB154	MFC	frontal_cortex	Neocortex	18	0	2.72415	SA
HSB154.MSC	3	HSB154	MSC	frontal_cortex	Neocortex	18	0	2.66175	SA
HSB154.STC	3	HSB154	STC	temporal_cortex	Neocortex	18	0	2.69723	SA
HSB154.V1C	3	HSB154	V1C	occipital_cortex	Neocortex	18	0	2.76176	SA
HSB154.VFC	3	HSB154	VFC	frontal_cortex	Neocortex	18	0	2.6671	SA
HSB155.DFC	5	HSB155	DFC	frontal_cortex	Neocortex	55		2.67357	SA
HSB155.IPC	5	HSB155	IPC	pareital_cortex	Neocortex	55		2.3532	SA
HSB155.ITC	5	HSB155	ITC	temporal_cortex	Neocortex	55		2.46069	SA
HSB155.M1C	5	HSB155	M1C	frontal_cortex	Neocortex	55		2.5917	SA
HSB155.MFC	5	HSB155	MFC	frontal_cortex	Neocortex	55		2.63579	SA
HSB155.OFC	5	HSB155	OFC	frontal_cortex	Neocortex	55		2.62323	SA
HSB155.S1C	5	HSB155	S1C	pareital_cortex	Neocortex	55		2.51559	SA
HSB155.VFC	5	HSB155	VFC	frontal_cortex	Neocortex	55		2.66459	SA
HSB159.A1C	4	HSB159	A1C	temporal_cortex	Neocortex	22	0	2.69365	SA
HSB159.DFC	4	HSB159	DFC	frontal_cortex	Neocortex	22	0	2.70619	SA
HSB159.IPC	4	HSB159	IPC	pareital_cortex	Neocortex	22	0	2.6858	SA
HSB159.ITC	4	HSB159	ITC	temporal_cortex	Neocortex	22	0	2.72901	SA
HSB159.M1C	4	HSB159	M1C	frontal_cortex	Neocortex	22	0	2.71982	SA
HSB159.MFC	4	HSB159	MFC	frontal_cortex	Neocortex	22	0	2.76282	SA
HSB159.OFC	4	HSB159	OFC	frontal_cortex	Neocortex	22	0	2.74734	SA
HSB159.S1C	4	HSB159	S1C	pareital_cortex	Neocortex	22	0	2.70343	SA
HSB159.STC	4	HSB159	STC	temporal_cortex	Neocortex	22	0	2.70632	SA
HSB159.V1C	4	HSB159	V1C	occipital_cortex	Neocortex	22	0	2.738	SA
HSB159.VFC	4	HSB159	VFC	frontal_cortex	Neocortex	22	0	2.69461	SA
HSB171.DFC	6	HSB171	DFC	frontal_cortex	Neocortex	170	1	2.68972	SA
HSB171.IPC	6	HSB171	IPC	pareital_cortex	Neocortex	170	1	2.65418	SA
HSB171.ITC	6	HSB171	ITC	temporal_cortex	Neocortex	170	1	2.68746	SA
HSB171.MFC	6	HSB171	MFC	frontal_cortex	Neocortex	170	1	2.57693	SA
HSB171.OFC	6	HSB171	OFC	frontal_cortex	Neocortex	170	1	2.62228	SA
HSB171.S1C	6	HSB171	S1C	pareital_cortex	Neocortex	170	1	2.54113	SA
HSB171.STC	6	HSB171	STC	temporal_cortex	Neocortex	170	1	2.63338	SA
HSB171.V1C	6	HSB171	V1C	occipital_cortex	Neocortex	170	1	2.61863	SA
HSB171.VFC	6	HSB171	VFC	frontal_cortex	Neocortex	170	1	2.61529	SA
HSB172.A1C	7	HSB172	A1C	temporal_cortex	Neocortex	613	1	2.60923	SA
HSB172.DFC	7	HSB172	DFC	frontal_cortex	Neocortex	613	1	2.66565	SA
HSB172.IPC	7	HSB172	IPC	pareital_cortex	Neocortex	613	1	2.57806	SA
HSB172.ITC	7	HSB172	ITC	temporal_cortex	Neocortex	613	1	2.6077	SA
HSB172.M1C	7	HSB172	M1C	frontal_cortex	Neocortex	613	1	2.54699	SA
HSB172.MFC	7	HSB172	MFC	frontal_cortex	Neocortex	613	1	2.61105	SA
HSB172.OFC	7	HSB172	OFC	frontal_cortex	Neocortex	613	1	2.55176	SA
HSB172.S1C	7	HSB172	S1C	pareital_cortex	Neocortex	613	1	2.512	SA
HSB172.STC	7	HSB172	STC	temporal_cortex	Neocortex	613	1	2.62828	SA
HSB172.V1C	7	HSB172	V1C	occipital_cortex	Neocortex	613	1	2.59503	SA
HSB172.VFC	7	HSB172	VFC	frontal_cortex	Neocortex	613	1	2.64875	SA
HSB173.A1C	6	HSB173	A1C	temporal_cortex	Neocortex	170	1	2.63793	SA
HSB173.IPC	6	HSB173	IPC	pareital_cortex	Neocortex	170	1	2.68276	SA
HSB173.ITC	6	HSB173	ITC	temporal_cortex	Neocortex	170	1	2.65233	SA
HSB173.M1C	6	HSB173	M1C	frontal_cortex	Neocortex	170	1	2.66272	SA
HSB173.S1C	6	HSB173	S1C	pareital_cortex	Neocortex	170	1	2.60315	SA
HSB173.STC	6	HSB173	STC	temporal_cortex	Neocortex	170	1	2.62476	SA
HSB173.V1C	6	HSB173	V1C	occipital_cortex	Neocortex	170	1	2.59867	SA
HSB173.VFC	6	HSB173	VFC	frontal_cortex	Neocortex	170	1	2.66744	SA
HSB174.A1C	7	HSB174	A1C	temporal_cortex	Neocortex	613	1	2.42963	SA
HSB174.DFC	7	HSB174	DFC	frontal_cortex	Neocortex	613	1	2.26801	SA
HSB174.IPC	7	HSB174	IPC	pareital_cortex	Neocortex	613	1	2.5777	SA
HSB174.ITC	7	HSB174	ITC	temporal_cortex	Neocortex	613	1	2.53723	SA
HSB174.MFC	7	HSB174	MFC	frontal_cortex	Neocortex	613	1	2.20967	SA
HSB174.OFC	7	HSB174	OFC	frontal_cortex	Neocortex	613	1	2.70978	SA
HSB174.STC	7	HSB174	STC	temporal_cortex	Neocortex	613	1	2.34841	SA
HSB174.V1C	7	HSB174	V1C	occipital_cortex	Neocortex	613	1	2.44637	SA
HSB174.VFC	7	HSB174	VFC	frontal_cortex	Neocortex	613	1	2.23443	SA
HSB175.A1C	7	HSB175	A1C	temporal_cortex	Neocortex	613	1	2.59174	SA
HSB175.DFC	7	HSB175	DFC	frontal_cortex	Neocortex	613	1	2.58867	SA
HSB175.IPC	7	HSB175	IPC	pareital_cortex	Neocortex	613	1	2.61102	SA
HSB175.ITC	7	HSB175	ITC	temporal_cortex	Neocortex	613	1	2.60336	SA
HSB175.M1C	7	HSB175	M1C	frontal_cortex	Neocortex	613	1	2.62093	SA
HSB175.MFC	7	HSB175	MFC	frontal_cortex	Neocortex	613	1	2.65252	SA
HSB175.OFC	7	HSB175	OFC	frontal_cortex	Neocortex	613	1	2.65435	SA
HSB175.S1C	7	HSB175	S1C	pareital_cortex	Neocortex	613	1	2.6285	SA
HSB175.STC	7	HSB175	STC	temporal_cortex	Neocortex	613	1	2.59912	SA
HSB175.V1C	7	HSB175	V1C	occipital_cortex	Neocortex	613	1	2.66426	SA
HSB175.VFC	7	HSB175	VFC	frontal_cortex	Neocortex	613	1	2.59483	SA
HSB178.A1C	3	HSB178	A1C	temporal_cortex	Neocortex	18	0	2.76657	SA
HSB178.DFC	3	HSB178	DFC	frontal_cortex	Neocortex	18	0	2.70341	SA
HSB178.IPC	3	HSB178	IPC	pareital_cortex	Neocortex	18	0	2.73154	SA
HSB178.ITC	3	HSB178	ITC	temporal_cortex	Neocortex	18	0	2.71742	SA
HSB178.M1C	3	HSB178	M1C	frontal_cortex	Neocortex	18	0	2.73094	SA
HSB178.MFC	3	HSB178	MFC	frontal_cortex	Neocortex	18	0	2.70212	SA
HSB178.OFC	3	HSB178	OFC	frontal_cortex	Neocortex	18	0	2.77158	SA
HSB178.S1C	3	HSB178	S1C	pareital_cortex	Neocortex	18	0	2.71381	SA
HSB178.STC	3	HSB178	STC	temporal_cortex	Neocortex	18	0	2.64741	SA
HSB178.V1C	3	HSB178	V1C	occipital_cortex	Neocortex	18	0	2.74735	SA
HSB178.VFC	3	HSB178	VFC	frontal_cortex	Neocortex	18	0	2.63836	SA
HSB194.A1C	5	HSB194	A1C	temporal_cortex	Neocortex	55		2.76027	SA
HSB194.DFC	5	HSB194	DFC	frontal_cortex	Neocortex	55		2.74821	SA
HSB194.IPC	5	HSB194	IPC	pareital_cortex	Neocortex	55		2.76029	SA
HSB194.ITC	5	HSB194	ITC	temporal_cortex	Neocortex	55		2.70098	SA
HSB194.M1C	5	HSB194	M1C	frontal_cortex	Neocortex	55		2.75562	SA
HSB194.MFC	5	HSB194	MFC	frontal_cortex	Neocortex	55		2.75604	SA
HSB194.OFC	5	HSB194	OFC	frontal_cortex	Neocortex	55		2.77816	SA
HSB194.S1C	5	HSB194	S1C	pareital_cortex	Neocortex	55		2.73492	SA
HSB194.STC	5	HSB194	STC	temporal_cortex	Neocortex	55		2.74106	SA
HSB194.V1C	5	HSB194	V1C	occipital_cortex	Neocortex	55		2.77005	SA
HSB194.VFC	5	HSB194	VFC	frontal_cortex	Neocortex	55		2.76522	SA
HSB92.DFC	4	HSB92	DFC	frontal_cortex	Neocortex	22	0	2.67924	SA
HSB92.IPC	4	HSB92	IPC	pareital_cortex	Neocortex	22	0	2.74572	SA
HSB92.ITC	4	HSB92	ITC	temporal_cortex	Neocortex	22	0	2.78521	SA
HSB92.M1C	4	HSB92	M1C	frontal_cortex	Neocortex	22	0	2.63477	SA
HSB92.MFC	4	HSB92	MFC	frontal_cortex	Neocortex	22	0	2.66286	SA
HSB92.OFC	4	HSB92	OFC	frontal_cortex	Neocortex	22	0	2.72465	SA
HSB92.S1C	4	HSB92	S1C	pareital_cortex	Neocortex	22	0	2.59693	SA
HSB92.STC	4	HSB92	STC	temporal_cortex	Neocortex	22	0	2.70903	SA
HSB92.V1C	4	HSB92	V1C	occipital_cortex	Neocortex	22	0	2.68473	SA
HSB92.VFC	4	HSB92	VFC	frontal_cortex	Neocortex	22	0	2.6092	SA
HSB96.A1C	3	HSB96	A1C	temporal_cortex	Neocortex	18	0	2.77154	SA
HSB96.DFC	3	HSB96	DFC	frontal_cortex	Neocortex	18	0	2.81627	SA
HSB96.IPC	3	HSB96	IPC	pareital_cortex	Neocortex	18	0	2.79057	SA
HSB96.MFC	3	HSB96	MFC	frontal_cortex	Neocortex	18	0	2.81163	SA
HSB96.MSC	3	HSB96	MSC	frontal_cortex	Neocortex	18	0	2.75019	SA
HSB96.STC	3	HSB96	STC	temporal_cortex	Neocortex	18	0	2.82764	SA
HSB96.V1C	3	HSB96	V1C	occipital_cortex	Neocortex	18	0	2.79794	SA
HSB96.VFC	3	HSB96	VFC	frontal_cortex	Neocortex	18	0	2.7867	SA
HSB97.A1C	3	HSB97	A1C	temporal_cortex	Neocortex	18	0	2.70437	SA
HSB97.DFC	3	HSB97	DFC	frontal_cortex	Neocortex	18	0	2.63388	SA
HSB97.IPC	3	HSB97	IPC	pareital_cortex	Neocortex	18	0	2.73807	SA
HSB97.MFC	3	HSB97	MFC	frontal_cortex	Neocortex	18	0	2.67238	SA
HSB97.MSC	3	HSB97	MSC	frontal_cortex	Neocortex	18	0	2.61946	SA
HSB97.OFC	3	HSB97	OFC	frontal_cortex	Neocortex	18	0	2.72003	SA
HSB97.STC	3	HSB97	STC	temporal_cortex	Neocortex	18	0	2.68793	SA
HSB97.V1C	3	HSB97	V1C	occipital_cortex	Neocortex	18	0	2.6293	SA
HSB97.VFC	3	HSB97	VFC	frontal_cortex	Neocortex	18	0	2.65663	SA
HSB98.A1C	4	HSB98	A1C	temporal_cortex	Neocortex	22	0	2.74734	SA
HSB98.DFC	4	HSB98	DFC	frontal_cortex	Neocortex	22	0	2.67177	SA
HSB98.IPC	4	HSB98	IPC	pareital_cortex	Neocortex	22	0	2.73499	SA
HSB98.MFC	4	HSB98	MFC	frontal_cortex	Neocortex	22	0	2.72118	SA
HSB98.MSC	4	HSB98	MSC	frontal_cortex	Neocortex	22	0	2.7006	SA
HSB98.STC	4	HSB98	STC	temporal_cortex	Neocortex	22	0	2.74751	SA
HSB98.V1C	4	HSB98	V1C	occipital_cortex	Neocortex	22	0	2.7033	SA
HSB98.VFC	4	HSB98	VFC	frontal_cortex	Neocortex	22	0	2.62703	SA
HSB103.A1C	2	HSB103	A1C	temporal_cortex	Neocortex	13	0	2.40298	CT
HSB103.DFC	2	HSB103	DFC	frontal_cortex	Neocortex	13	0	2.40532	CT
HSB103.IPC	2	HSB103	IPC	pareital_cortex	Neocortex	13	0	2.35483	CT
HSB103.ITC	2	HSB103	ITC	temporal_cortex	Neocortex	13	0	2.32718	CT
HSB103.M1C	2	HSB103	M1C	frontal_cortex	Neocortex	13	0	2.40006	CT
HSB103.MFC	2	HSB103	MFC	frontal_cortex	Neocortex	13	0	2.37079	CT
HSB103.OFC	2	HSB103	OFC	frontal_cortex	Neocortex	13	0	2.32927	CT
HSB103.S1C	2	HSB103	S1C	pareital_cortex	Neocortex	13	0	2.35068	CT
HSB103.V1C	2	HSB103	V1C	occipital_cortex	Neocortex	13	0	2.40655	CT
HSB103.VFC	2	HSB103	VFC	frontal_cortex	Neocortex	13	0	2.26578	CT
HSB105.A1C	8	HSB105	A1C	temporal_cortex	Neocortex	1031	1	2.48017	CT
HSB105.DFC	8	HSB105	DFC	frontal_cortex	Neocortex	1031	1	2.53833	CT
HSB105.IPC	8	HSB105	IPC	pareital_cortex	Neocortex	1031	1	2.46873	CT
HSB105.ITC	8	HSB105	ITC	temporal_cortex	Neocortex	1031	1	2.48269	CT
HSB105.M1C	8	HSB105	M1C	frontal_cortex	Neocortex	1031	1	2.49388	CT
HSB105.MFC	8	HSB105	MFC	frontal_cortex	Neocortex	1031	1	2.49884	CT
HSB105.OFC	8	HSB105	OFC	frontal_cortex	Neocortex	1031	1	2.51602	CT
HSB105.S1C	8	HSB105	S1C	pareital_cortex	Neocortex	1031	1	2.50346	CT
HSB105.STC	8	HSB105	STC	temporal_cortex	Neocortex	1031	1	2.45445	CT
HSB105.V1C	8	HSB105	V1C	occipital_cortex	Neocortex	1031	1	2.44505	CT
HSB105.VFC	8	HSB105	VFC	frontal_cortex	Neocortex	1031	1	2.50093	CT
HSB107.A1C	4	HSB107	A1C	temporal_cortex	Neocortex	22	0	2.49471	CT
HSB107.DFC	4	HSB107	DFC	frontal_cortex	Neocortex	22	0	2.51259	CT
HSB107.IPC	4	HSB107	IPC	pareital_cortex	Neocortex	22	0	2.46681	CT
HSB107.ITC	4	HSB107	ITC	temporal_cortex	Neocortex	22	0	2.61129	CT
HSB107.M1C	4	HSB107	M1C	frontal_cortex	Neocortex	22	0	2.47971	CT
HSB107.MFC	4	HSB107	MFC	frontal_cortex	Neocortex	22	0	2.56951	CT
HSB107.OFC	4	HSB107	OFC	frontal_cortex	Neocortex	22	0	2.59422	CT
HSB107.S1C	4	HSB107	S1C	pareital_cortex	Neocortex	22	0	2.49881	CT
HSB107.STC	4	HSB107	STC	temporal_cortex	Neocortex	22	0	2.55826	CT
HSB107.V1C	4	HSB107	V1C	occipital_cortex	Neocortex	22	0	2.60241	CT
HSB107.VFC	4	HSB107	VFC	frontal_cortex	Neocortex	22	0	2.57047	CT
HSB112.DFC	1	HSB112	DFC	frontal_cortex	Neocortex	3880	0	2.35564	CT
HSB112.ITC	1	HSB112	ITC	temporal_cortex	Neocortex	3880	0	2.5396	CT
HSB112.M1CS1C	1	HSB112	M1CS1C	pareital_cortex	Neocortex	3880	0	2.53919	CT
HSB112.MFC	1	HSB112	MFC	frontal_cortex	Neocortex	3880	0	2.37059	CT
HSB112.OC	1	HSB112	OC	occipital_cortex	Neocortex	3880	0	2.38177	CT
HSB112.OFC	1	HSB112	OFC	frontal_cortex	Neocortex	3880	0	2.37786	CT
HSB112.PC	1	HSB112	PC	pareital_cortex	Neocortex	3880	0	2.44996	CT
HSB112.STC	1	HSB112	STC	temporal_cortex	Neocortex	3880	0	2.56083	CT
HSB112.VFC	1	HSB112	VFC	frontal_cortex	Neocortex	3880	0	2.41205	CT
HSB113.A1C	2	HSB113	A1C	temporal_cortex	Neocortex	13	0	2.53815	CT
HSB113.DFC	2	HSB113	DFC	frontal_cortex	Neocortex	13	0	2.43856	CT
HSB113.IPC	2	HSB113	IPC	pareital_cortex	Neocortex	13	0	2.37753	CT
HSB113.ITC	2	HSB113	ITC	temporal_cortex	Neocortex	13	0	2.38991	CT
HSB113.M1C	2	HSB113	M1C	frontal_cortex	Neocortex	13	0	2.39891	CT
HSB113.MFC	2	HSB113	MFC	frontal_cortex	Neocortex	13	0	2.46679	CT
HSB113.OFC	2	HSB113	OFC	frontal_cortex	Neocortex	13	0	2.48479	CT
HSB113.S1C	2	HSB113	S1C	pareital_cortex	Neocortex	13	0	2.36118	CT
HSB113.V1C	2	HSB113	V1C	occipital_cortex	Neocortex	13	0	2.33974	CT
HSB113.VFC	2	HSB113	VFC	frontal_cortex	Neocortex	13	0	2.39501	CT
HSB114.A1C	2	HSB114	A1C	temporal_cortex	Neocortex	13	0	2.53799	CT
HSB114.DFC	2	HSB114	DFC	frontal_cortex	Neocortex	13	0	2.46287	CT
HSB114.IPC	2	HSB114	IPC	pareital_cortex	Neocortex	13	0	2.49289	CT
HSB114.ITC	2	HSB114	ITC	temporal_cortex	Neocortex	13	0	2.50353	CT
HSB114.M1C	2	HSB114	M1C	frontal_cortex	Neocortex	13	0	2.46004	CT
HSB114.MFC	2	HSB114	MFC	frontal_cortex	Neocortex	13	0	2.39956	CT
HSB114.OFC	2	HSB114	OFC	frontal_cortex	Neocortex	13	0	2.49395	CT
HSB114.S1C	2	HSB114	S1C	pareital_cortex	Neocortex	13	0	2.4491	CT
HSB114.STC	2	HSB114	STC	temporal_cortex	Neocortex	13	0	2.54041	CT
HSB114.V1C	2	HSB114	V1C	occipital_cortex	Neocortex	13	0	2.49417	CT
HSB114.VFC	2	HSB114	VFC	frontal_cortex	Neocortex	13	0	2.45472	CT
HSB118.A1C	7	HSB118	A1C	temporal_cortex	Neocortex	613	1	2.38656	CT
HSB118.DFC	7	HSB118	DFC	frontal_cortex	Neocortex	613	1	2.41013	CT
HSB118.IPC	7	HSB118	IPC	pareital_cortex	Neocortex	613	1	2.22947	CT
HSB118.ITC	7	HSB118	ITC	temporal_cortex	Neocortex	613	1	2.39163	CT
HSB118.M1C	7	HSB118	M1C	frontal_cortex	Neocortex	613	1	2.333	CT
HSB118.MFC	7	HSB118	MFC	frontal_cortex	Neocortex	613	1	2.5079	CT
HSB118.OFC	7	HSB118	OFC	frontal_cortex	Neocortex	613	1	2.29325	CT
HSB118.S1C	7	HSB118	S1C	pareital_cortex	Neocortex	613	1	2.19168	CT
HSB118.STC	7	HSB118	STC	temporal_cortex	Neocortex	613	1	2.44318	CT
HSB118.V1C	7	HSB118	V1C	occipital_cortex	Neocortex	613	1	2.19179	CT
HSB118.VFC	7	HSB118	VFC	frontal_cortex	Neocortex	613	1	2.48969	CT
HSB119.A1C	8	HSB119	A1C	temporal_cortex	Neocortex	1031	1	2.43339	CT
HSB119.DFC	8	HSB119	DFC	frontal_cortex	Neocortex	1031	1	2.49734	CT
HSB119.IPC	8	HSB119	IPC	pareital_cortex	Neocortex	1031	1	2.50738	CT
HSB119.ITC	8	HSB119	ITC	temporal_cortex	Neocortex	1031	1	2.47434	CT
HSB119.M1C	8	HSB119	M1C	frontal_cortex	Neocortex	1031	1	2.43431	CT
HSB119.MFC	8	HSB119	MFC	frontal_cortex	Neocortex	1031	1	2.54398	CT
HSB119.OFC	8	HSB119	OFC	frontal_cortex	Neocortex	1031	1	2.50484	CT
HSB119.S1C	8	HSB119	S1C	pareital_cortex	Neocortex	1031	1	2.51029	CT
HSB119.STC	8	HSB119	STC	temporal_cortex	Neocortex	1031	1	2.48901	CT
HSB119.V1C	8	HSB119	V1C	occipital_cortex	Neocortex	1031	1	2.49166	CT
HSB119.VFC	8	HSB119	VFC	frontal_cortex	Neocortex	1031	1	2.52749	CT
HSB121.A1C	5	HSB121	A1C	temporal_cortex	Neocortex	55		2.50734	CT
HSB121.DFC	5	HSB121	DFC	frontal_cortex	Neocortex	55		2.54143	CT
HSB121.IPC	5	HSB121	IPC	pareital_cortex	Neocortex	55		2.50549	CT
HSB121.ITC	5	HSB121	ITC	temporal_cortex	Neocortex	55		2.53618	CT
HSB121.M1C	5	HSB121	M1C	frontal_cortex	Neocortex	55		2.52226	CT
HSB121.MFC	5	HSB121	MFC	frontal_cortex	Neocortex	55		2.53479	CT
HSB121.OFC	5	HSB121	OFC	frontal_cortex	Neocortex	55		2.52391	CT
HSB121.S1C	5	HSB121	S1C	pareital_cortex	Neocortex	55		2.52745	CT
HSB121.STC	5	HSB121	STC	temporal_cortex	Neocortex	55		2.54072	CT
HSB121.V1C	5	HSB121	V1C	occipital_cortex	Neocortex	55		2.45664	CT
HSB121.VFC	5	HSB121	VFC	frontal_cortex	Neocortex	55		2.56149	CT
HSB122.A1C	6	HSB122	A1C	temporal_cortex	Neocortex	170	1	2.26665	CT
HSB122.DFC	6	HSB122	DFC	frontal_cortex	Neocortex	170	1	2.35389	CT
HSB122.IPC	6	HSB122	IPC	pareital_cortex	Neocortex	170	1	2.38049	CT
HSB122.ITC	6	HSB122	ITC	temporal_cortex	Neocortex	170	1	2.32489	CT
HSB122.M1C	6	HSB122	M1C	frontal_cortex	Neocortex	170	1	2.25078	CT
HSB122.MFC	6	HSB122	MFC	frontal_cortex	Neocortex	170	1	2.42108	CT
HSB122.OFC	6	HSB122	OFC	frontal_cortex	Neocortex	170	1	2.46603	CT
HSB122.S1C	6	HSB122	S1C	pareital_cortex	Neocortex	170	1	2.36445	CT
HSB122.STC	6	HSB122	STC	temporal_cortex	Neocortex	170	1	2.39178	CT
HSB122.V1C	6	HSB122	V1C	occipital_cortex	Neocortex	170	1	2.26836	CT
HSB122.VFC	6	HSB122	VFC	frontal_cortex	Neocortex	170	1	2.35691	CT
HSB123.A1C	9	HSB123	A1C	temporal_cortex	Neocortex	3880	1	2.36576	CT
HSB123.DFC	9	HSB123	DFC	frontal_cortex	Neocortex	3880	1	2.42985	CT
HSB123.IPC	9	HSB123	IPC	pareital_cortex	Neocortex	3880	1	2.44616	CT
HSB123.ITC	9	HSB123	ITC	temporal_cortex	Neocortex	3880	1	2.50002	CT
HSB123.M1C	9	HSB123	M1C	frontal_cortex	Neocortex	3880	1	2.36042	CT
HSB123.MFC	9	HSB123	MFC	frontal_cortex	Neocortex	3880	1	2.42405	CT
HSB123.OFC	9	HSB123	OFC	frontal_cortex	Neocortex	3880	1	2.36597	CT
HSB123.S1C	9	HSB123	S1C	pareital_cortex	Neocortex	3880	1	2.38603	CT
HSB123.STC	9	HSB123	STC	temporal_cortex	Neocortex	3880	1	2.21952	CT
HSB123.V1C	9	HSB123	V1C	occipital_cortex	Neocortex	3880	1	2.31963	CT
HSB123.VFC	9	HSB123	VFC	frontal_cortex	Neocortex	3880	1	2.33304	CT
HSB124.A1C	8	HSB124	A1C	temporal_cortex	Neocortex	1031	1	2.41504	CT
HSB124.DFC	8	HSB124	DFC	frontal_cortex	Neocortex	1031	1	2.3416	CT
HSB124.IPC	8	HSB124	IPC	pareital_cortex	Neocortex	1031	1	2.37487	CT
HSB124.ITC	8	HSB124	ITC	temporal_cortex	Neocortex	1031	1	2.46044	CT
HSB124.M1C	8	HSB124	M1C	frontal_cortex	Neocortex	1031	1	2.43077	CT
HSB124.MFC	8	HSB124	MFC	frontal_cortex	Neocortex	1031	1	2.50328	CT
HSB124.OFC	8	HSB124	OFC	frontal_cortex	Neocortex	1031	1	2.44084	CT
HSB124.S1C	8	HSB124	S1C	pareital_cortex	Neocortex	1031	1	2.51341	CT
HSB124.STC	8	HSB124	STC	temporal_cortex	Neocortex	1031	1	2.48984	CT
HSB124.V1C	8	HSB124	V1C	occipital_cortex	Neocortex	1031	1	2.47562	CT
HSB124.VFC	8	HSB124	VFC	frontal_cortex	Neocortex	1031	1	2.45682	CT
HSB126.A1C	9	HSB126	A1C	temporal_cortex	Neocortex	3880	1	2.19609	CT
HSB126.DFC	9	HSB126	DFC	frontal_cortex	Neocortex	3880	1	2.34846	CT
HSB126.IPC	9	HSB126	IPC	pareital_cortex	Neocortex	3880	1	2.25213	CT
HSB126.ITC	9	HSB126	ITC	temporal_cortex	Neocortex	3880	1	2.26779	CT
HSB126.M1C	9	HSB126	M1C	frontal_cortex	Neocortex	3880	1	2.27132	CT
HSB126.MFC	9	HSB126	MFC	frontal_cortex	Neocortex	3880	1	2.34676	CT
HSB126.OFC	9	HSB126	OFC	frontal_cortex	Neocortex	3880	1	2.2375	CT
HSB126.S1C	9	HSB126	S1C	pareital_cortex	Neocortex	3880	1	2.23059	CT
HSB126.STC	9	HSB126	STC	temporal_cortex	Neocortex	3880	1	2.2328	CT
HSB126.V1C	9	HSB126	V1C	occipital_cortex	Neocortex	3880	1	2.30789	CT
HSB126.VFC	9	HSB126	VFC	frontal_cortex	Neocortex	3880	1	2.31901	CT
HSB127.A1C	8	HSB127	A1C	temporal_cortex	Neocortex	1031	1	2.43339	CT
HSB127.DFC	8	HSB127	DFC	frontal_cortex	Neocortex	1031	1	2.38232	CT
HSB127.IPC	8	HSB127	IPC	pareital_cortex	Neocortex	1031	1	2.3197	CT
HSB127.ITC	8	HSB127	ITC	temporal_cortex	Neocortex	1031	1	2.29621	CT
HSB127.M1C	8	HSB127	M1C	frontal_cortex	Neocortex	1031	1	2.3498	CT
HSB127.MFC	8	HSB127	MFC	frontal_cortex	Neocortex	1031	1	2.40585	CT
HSB127.OFC	8	HSB127	OFC	frontal_cortex	Neocortex	1031	1	2.33064	CT
HSB127.S1C	8	HSB127	S1C	pareital_cortex	Neocortex	1031	1	2.3707	CT
HSB127.STC	8	HSB127	STC	temporal_cortex	Neocortex	1031	1	2.33967	CT
HSB127.V1C	8	HSB127	V1C	occipital_cortex	Neocortex	1031	1	2.30338	CT
HSB127.VFC	8	HSB127	VFC	frontal_cortex	Neocortex	1031	1	2.39468	CT
HSB130.A1C	9	HSB130	A1C	temporal_cortex	Neocortex	3880	1	2.37959	CT
HSB130.DFC	9	HSB130	DFC	frontal_cortex	Neocortex	3880	1	2.24318	CT
HSB130.IPC	9	HSB130	IPC	pareital_cortex	Neocortex	3880	1	2.33997	CT
HSB130.ITC	9	HSB130	ITC	temporal_cortex	Neocortex	3880	1	2.31184	CT
HSB130.M1C	9	HSB130	M1C	frontal_cortex	Neocortex	3880	1	2.22791	CT
HSB130.MFC	9	HSB130	MFC	frontal_cortex	Neocortex	3880	1	2.24714	CT
HSB130.OFC	9	HSB130	OFC	frontal_cortex	Neocortex	3880	1	2.34803	CT
HSB130.S1C	9	HSB130	S1C	pareital_cortex	Neocortex	3880	1	2.26509	CT
HSB130.STC	9	HSB130	STC	temporal_cortex	Neocortex	3880	1	2.25151	CT
HSB130.V1C	9	HSB130	V1C	occipital_cortex	Neocortex	3880	1	2.26479	CT
HSB130.VFC	9	HSB130	VFC	frontal_cortex	Neocortex	3880	1	2.13725	CT
HSB131.A1C	6	HSB131	A1C	temporal_cortex	Neocortex	170	1	2.51081	CT
HSB131.DFC	6	HSB131	DFC	frontal_cortex	Neocortex	170	1	2.51194	CT
HSB131.IPC	6	HSB131	IPC	pareital_cortex	Neocortex	170	1	2.46538	CT
HSB131.ITC	6	HSB131	ITC	temporal_cortex	Neocortex	170	1	2.49202	CT
HSB131.M1C	6	HSB131	M1C	frontal_cortex	Neocortex	170	1	2.49335	CT
HSB131.MFC	6	HSB131	MFC	frontal_cortex	Neocortex	170	1	2.51797	CT
HSB131.OFC	6	HSB131	OFC	frontal_cortex	Neocortex	170	1	2.49365	CT
HSB131.S1C	6	HSB131	S1C	pareital_cortex	Neocortex	170	1	2.43083	CT
HSB131.STC	6	HSB131	STC	temporal_cortex	Neocortex	170	1	2.46897	CT
HSB131.V1C	6	HSB131	V1C	occipital_cortex	Neocortex	170	1	2.43794	CT
HSB131.VFC	6	HSB131	VFC	frontal_cortex	Neocortex	170	1	2.492	CT
HSB132.A1C	5	HSB132	A1C	temporal_cortex	Neocortex	55		2.60487	CT
HSB132.DFC	5	HSB132	DFC	frontal_cortex	Neocortex	55		2.35451	CT
HSB132.IPC	5	HSB132	IPC	pareital_cortex	Neocortex	55		2.36911	CT
HSB132.ITC	5	HSB132	ITC	temporal_cortex	Neocortex	55		2.58505	CT
HSB132.M1C	5	HSB132	M1C	frontal_cortex	Neocortex	55		2.53627	CT
HSB132.MFC	5	HSB132	MFC	frontal_cortex	Neocortex	55		2.58234	CT
HSB132.OFC	5	HSB132	OFC	frontal_cortex	Neocortex	55		2.42443	CT
HSB132.S1C	5	HSB132	S1C	pareital_cortex	Neocortex	55		2.5583	CT
HSB132.STC	5	HSB132	STC	temporal_cortex	Neocortex	55		2.54822	CT
HSB132.V1C	5	HSB132	V1C	occipital_cortex	Neocortex	55		2.45383	CT
HSB132.VFC	5	HSB132	VFC	frontal_cortex	Neocortex	55		2.4902	CT
HSB135.A1C	9	HSB135	A1C	temporal_cortex	Neocortex	3880	1	2.37478	CT
HSB135.DFC	9	HSB135	DFC	frontal_cortex	Neocortex	3880	1	2.33604	CT
HSB135.IPC	9	HSB135	IPC	pareital_cortex	Neocortex	3880	1	2.38299	CT
HSB135.ITC	9	HSB135	ITC	temporal_cortex	Neocortex	3880	1	2.49906	CT
HSB135.M1C	9	HSB135	M1C	frontal_cortex	Neocortex	3880	1	2.37385	CT
HSB135.OFC	9	HSB135	OFC	frontal_cortex	Neocortex	3880	1	2.41496	CT
HSB135.S1C	9	HSB135	S1C	pareital_cortex	Neocortex	3880	1	2.39727	CT
HSB135.STC	9	HSB135	STC	temporal_cortex	Neocortex	3880	1	2.4224	CT
HSB135.V1C	9	HSB135	V1C	occipital_cortex	Neocortex	3880	1	2.41944	CT
HSB135.VFC	9	HSB135	VFC	frontal_cortex	Neocortex	3880	1	2.28701	CT
HSB136.A1C	9	HSB136	A1C	temporal_cortex	Neocortex	3880	1	2.50235	CT
HSB136.DFC	9	HSB136	DFC	frontal_cortex	Neocortex	3880	1	2.5098	CT
HSB136.IPC	9	HSB136	IPC	pareital_cortex	Neocortex	3880	1	2.45006	CT
HSB136.ITC	9	HSB136	ITC	temporal_cortex	Neocortex	3880	1	2.5578	CT
HSB136.M1C	9	HSB136	M1C	frontal_cortex	Neocortex	3880	1	2.51119	CT
HSB136.MFC	9	HSB136	MFC	frontal_cortex	Neocortex	3880	1	2.46915	CT
HSB136.OFC	9	HSB136	OFC	frontal_cortex	Neocortex	3880	1	2.51061	CT
HSB136.S1C	9	HSB136	S1C	pareital_cortex	Neocortex	3880	1	2.49882	CT
HSB136.STC	9	HSB136	STC	temporal_cortex	Neocortex	3880	1	2.49769	CT
HSB136.V1C	9	HSB136	V1C	occipital_cortex	Neocortex	3880	1	2.45699	CT
HSB136.VFC	9	HSB136	VFC	frontal_cortex	Neocortex	3880	1	2.40412	CT
HSB139.A1C	5	HSB139	A1C	temporal_cortex	Neocortex	55		2.52851	CT
HSB139.DFC	5	HSB139	DFC	frontal_cortex	Neocortex	55		2.46983	CT
HSB139.IPC	5	HSB139	IPC	pareital_cortex	Neocortex	55		2.50714	CT
HSB139.ITC	5	HSB139	ITC	temporal_cortex	Neocortex	55		2.51869	CT
HSB139.M1C	5	HSB139	M1C	frontal_cortex	Neocortex	55		2.41811	CT
HSB139.MFC	5	HSB139	MFC	frontal_cortex	Neocortex	55		2.56346	CT
HSB139.OFC	5	HSB139	OFC	frontal_cortex	Neocortex	55		2.40249	CT
HSB139.S1C	5	HSB139	S1C	pareital_cortex	Neocortex	55		2.474	CT
HSB139.STC	5	HSB139	STC	temporal_cortex	Neocortex	55		2.48913	CT
HSB139.V1C	5	HSB139	V1C	occipital_cortex	Neocortex	55		2.45195	CT
HSB139.VFC	5	HSB139	VFC	frontal_cortex	Neocortex	55		2.53323	CT
HSB141.A1C	7	HSB141	A1C	temporal_cortex	Neocortex	613	1	2.29044	CT
HSB141.DFC	7	HSB141	DFC	frontal_cortex	Neocortex	613	1	2.44726	CT
HSB141.IPC	7	HSB141	IPC	pareital_cortex	Neocortex	613	1	2.38205	CT
HSB141.ITC	7	HSB141	ITC	temporal_cortex	Neocortex	613	1	2.45462	CT
HSB141.M1C	7	HSB141	M1C	frontal_cortex	Neocortex	613	1	2.32697	CT
HSB141.MFC	7	HSB141	MFC	frontal_cortex	Neocortex	613	1	2.38021	CT
HSB141.OFC	7	HSB141	OFC	frontal_cortex	Neocortex	613	1	2.31007	CT
HSB141.S1C	7	HSB141	S1C	pareital_cortex	Neocortex	613	1	2.3781	CT
HSB141.STC	7	HSB141	STC	temporal_cortex	Neocortex	613	1	2.38828	CT
HSB141.V1C	7	HSB141	V1C	occipital_cortex	Neocortex	613	1	2.40108	CT
HSB141.VFC	7	HSB141	VFC	frontal_cortex	Neocortex	613	1	2.48487	CT
HSB143.A1C	6	HSB143	A1C	temporal_cortex	Neocortex	170	1	2.48512	CT
HSB143.DFC	6	HSB143	DFC	frontal_cortex	Neocortex	170	1	2.40589	CT
HSB143.IPC	6	HSB143	IPC	pareital_cortex	Neocortex	170	1	2.40408	CT
HSB143.ITC	6	HSB143	ITC	temporal_cortex	Neocortex	170	1	2.38781	CT
HSB143.M1C	6	HSB143	M1C	frontal_cortex	Neocortex	170	1	2.36723	CT
HSB143.MFC	6	HSB143	MFC	frontal_cortex	Neocortex	170	1	2.38897	CT
HSB143.OFC	6	HSB143	OFC	frontal_cortex	Neocortex	170	1	2.43441	CT
HSB143.S1C	6	HSB143	S1C	pareital_cortex	Neocortex	170	1	2.39876	CT
HSB143.STC	6	HSB143	STC	temporal_cortex	Neocortex	170	1	2.3864	CT
HSB143.V1C	6	HSB143	V1C	occipital_cortex	Neocortex	170	1	2.35855	CT
HSB143.VFC	6	HSB143	VFC	frontal_cortex	Neocortex	170	1	2.46665	CT
HSB145.A1C	9	HSB145	A1C	temporal_cortex	Neocortex	3880	1	2.35556	CT
HSB145.DFC	9	HSB145	DFC	frontal_cortex	Neocortex	3880	1	2.36666	CT
HSB145.IPC	9	HSB145	IPC	pareital_cortex	Neocortex	3880	1	2.31049	CT
HSB145.ITC	9	HSB145	ITC	temporal_cortex	Neocortex	3880	1	2.45134	CT
HSB145.M1C	9	HSB145	M1C	frontal_cortex	Neocortex	3880	1	2.33743	CT
HSB145.MFC	9	HSB145	MFC	frontal_cortex	Neocortex	3880	1	2.40072	CT
HSB145.OFC	9	HSB145	OFC	frontal_cortex	Neocortex	3880	1	2.37656	CT
HSB145.S1C	9	HSB145	S1C	pareital_cortex	Neocortex	3880	1	2.35103	CT
HSB145.STC	9	HSB145	STC	temporal_cortex	Neocortex	3880	1	2.43565	CT
HSB145.V1C	9	HSB145	V1C	occipital_cortex	Neocortex	3880	1	2.3839	CT
HSB145.VFC	9	HSB145	VFC	frontal_cortex	Neocortex	3880	1	2.34329	CT
HSB148.DFC	1	HSB148	DFC	frontal_cortex	Neocortex	3880	0	2.5261	CT
HSB148.M1CS1C	1	HSB148	M1CS1C	pareital_cortex	Neocortex	3880	0	2.49062	CT
HSB148.MFC	1	HSB148	MFC	frontal_cortex	Neocortex	3880	0	2.5574	CT
HSB148.OC	1	HSB148	OC	occipital_cortex	Neocortex	3880	0	2.54263	CT
HSB148.OFC	1	HSB148	OFC	frontal_cortex	Neocortex	3880	0	2.5733	CT
HSB148.PC	1	HSB148	PC	pareital_cortex	Neocortex	3880	0	2.57262	CT
HSB148.TC	1	HSB148	TC	temporal_cortex	Neocortex	3880	0	2.58294	CT
HSB149.A1C	2	HSB149	A1C	temporal_cortex	Neocortex	13	0	2.52782	CT
HSB149.DFC	2	HSB149	DFC	frontal_cortex	Neocortex	13	0	2.47062	CT
HSB149.IPC	2	HSB149	IPC	pareital_cortex	Neocortex	13	0	2.42804	CT
HSB149.ITC	2	HSB149	ITC	temporal_cortex	Neocortex	13	0	2.46432	CT
HSB149.M1C	2	HSB149	M1C	frontal_cortex	Neocortex	13	0	2.44513	CT
HSB149.MFC	2	HSB149	MFC	frontal_cortex	Neocortex	13	0	2.46524	CT
HSB149.OFC	2	HSB149	OFC	frontal_cortex	Neocortex	13	0	2.54029	CT
HSB149.S1C	2	HSB149	S1C	pareital_cortex	Neocortex	13	0	2.4235	CT
HSB149.STC	2	HSB149	STC	temporal_cortex	Neocortex	13	0	2.44505	CT
HSB149.V1C	2	HSB149	V1C	occipital_cortex	Neocortex	13	0	2.47993	CT
HSB149.VFC	2	HSB149	VFC	frontal_cortex	Neocortex	13	0	2.43114	CT
HSB150.A1C	2	HSB150	A1C	temporal_cortex	Neocortex	13	0	2.39837	CT
HSB150.DFC	2	HSB150	DFC	frontal_cortex	Neocortex	13	0	2.3252	CT
HSB150.IPC	2	HSB150	IPC	pareital_cortex	Neocortex	13	0	2.36851	CT
HSB150.ITC	2	HSB150	ITC	temporal_cortex	Neocortex	13	0	2.4395	CT
HSB150.M1C	2	HSB150	M1C	frontal_cortex	Neocortex	13	0	2.39022	CT
HSB150.MFC	2	HSB150	MFC	frontal_cortex	Neocortex	13	0	2.07042	CT
HSB150.OFC	2	HSB150	OFC	frontal_cortex	Neocortex	13	0	2.37183	CT
HSB150.S1C	2	HSB150	S1C	pareital_cortex	Neocortex	13	0	2.41321	CT
HSB150.STC	2	HSB150	STC	temporal_cortex	Neocortex	13	0	2.36319	CT
HSB150.V1C	2	HSB150	V1C	occipital_cortex	Neocortex	13	0	2.46146	CT
HSB150.VFC	2	HSB150	VFC	frontal_cortex	Neocortex	13	0	2.31838	CT
HSB153.A1C	2	HSB153	A1C	temporal_cortex	Neocortex	13	0	2.5522	CT
HSB153.DFC	2	HSB153	DFC	frontal_cortex	Neocortex	13	0	2.53862	CT
HSB153.IPC	2	HSB153	IPC	pareital_cortex	Neocortex	13	0	2.52768	CT
HSB153.ITC	2	HSB153	ITC	temporal_cortex	Neocortex	13	0	2.58297	CT
HSB153.M1C	2	HSB153	M1C	frontal_cortex	Neocortex	13	0	2.5478	CT
HSB153.MFC	2	HSB153	MFC	frontal_cortex	Neocortex	13	0	2.48252	CT
HSB153.OFC	2	HSB153	OFC	frontal_cortex	Neocortex	13	0	2.52671	CT
HSB153.S1C	2	HSB153	S1C	pareital_cortex	Neocortex	13	0	2.47995	CT
HSB153.STC	2	HSB153	STC	temporal_cortex	Neocortex	13	0	2.52717	CT
HSB153.V1C	2	HSB153	V1C	occipital_cortex	Neocortex	13	0	2.48576	CT
HSB153.VFC	2	HSB153	VFC	frontal_cortex	Neocortex	13	0	2.543	CT
HSB154.A1C	3	HSB154	A1C	temporal_cortex	Neocortex	18	0	2.52877	CT
HSB154.DFC	3	HSB154	DFC	frontal_cortex	Neocortex	18	0	2.47709	CT
HSB154.IPC	3	HSB154	IPC	pareital_cortex	Neocortex	18	0	2.53418	CT
HSB154.ITC	3	HSB154	ITC	temporal_cortex	Neocortex	18	0	2.52361	CT
HSB154.MFC	3	HSB154	MFC	frontal_cortex	Neocortex	18	0	2.4923	CT
HSB154.MSC	3	HSB154	MSC	frontal_cortex	Neocortex	18	0	2.48435	CT
HSB154.STC	3	HSB154	STC	temporal_cortex	Neocortex	18	0	2.51209	CT
HSB154.V1C	3	HSB154	V1C	occipital_cortex	Neocortex	18	0	2.5328	CT
HSB154.VFC	3	HSB154	VFC	frontal_cortex	Neocortex	18	0	2.48796	CT
HSB155.DFC	5	HSB155	DFC	frontal_cortex	Neocortex	55		2.51999	CT
HSB155.IPC	5	HSB155	IPC	pareital_cortex	Neocortex	55		2.15149	CT
HSB155.ITC	5	HSB155	ITC	temporal_cortex	Neocortex	55		2.31839	CT
HSB155.M1C	5	HSB155	M1C	frontal_cortex	Neocortex	55		2.41425	CT
HSB155.MFC	5	HSB155	MFC	frontal_cortex	Neocortex	55		2.45939	CT
HSB155.OFC	5	HSB155	OFC	frontal_cortex	Neocortex	55		2.47573	CT
HSB155.S1C	5	HSB155	S1C	pareital_cortex	Neocortex	55		2.35179	CT
HSB155.VFC	5	HSB155	VFC	frontal_cortex	Neocortex	55		2.51833	CT
HSB159.A1C	4	HSB159	A1C	temporal_cortex	Neocortex	22	0	2.5051	CT
HSB159.DFC	4	HSB159	DFC	frontal_cortex	Neocortex	22	0	2.49065	CT
HSB159.IPC	4	HSB159	IPC	pareital_cortex	Neocortex	22	0	2.49652	CT
HSB159.ITC	4	HSB159	ITC	temporal_cortex	Neocortex	22	0	2.54596	CT
HSB159.M1C	4	HSB159	M1C	frontal_cortex	Neocortex	22	0	2.50813	CT
HSB159.MFC	4	HSB159	MFC	frontal_cortex	Neocortex	22	0	2.56519	CT
HSB159.OFC	4	HSB159	OFC	frontal_cortex	Neocortex	22	0	2.51795	CT
HSB159.S1C	4	HSB159	S1C	pareital_cortex	Neocortex	22	0	2.52607	CT
HSB159.STC	4	HSB159	STC	temporal_cortex	Neocortex	22	0	2.5083	CT
HSB159.V1C	4	HSB159	V1C	occipital_cortex	Neocortex	22	0	2.53448	CT
HSB159.VFC	4	HSB159	VFC	frontal_cortex	Neocortex	22	0	2.49323	CT
HSB171.DFC	6	HSB171	DFC	frontal_cortex	Neocortex	170	1	2.52947	CT
HSB171.IPC	6	HSB171	IPC	pareital_cortex	Neocortex	170	1	2.4653	CT
HSB171.ITC	6	HSB171	ITC	temporal_cortex	Neocortex	170	1	2.52773	CT
HSB171.MFC	6	HSB171	MFC	frontal_cortex	Neocortex	170	1	2.42857	CT
HSB171.OFC	6	HSB171	OFC	frontal_cortex	Neocortex	170	1	2.4586	CT
HSB171.S1C	6	HSB171	S1C	pareital_cortex	Neocortex	170	1	2.36061	CT
HSB171.STC	6	HSB171	STC	temporal_cortex	Neocortex	170	1	2.47193	CT
HSB171.V1C	6	HSB171	V1C	occipital_cortex	Neocortex	170	1	2.47207	CT
HSB171.VFC	6	HSB171	VFC	frontal_cortex	Neocortex	170	1	2.45361	CT
HSB172.A1C	7	HSB172	A1C	temporal_cortex	Neocortex	613	1	2.42799	CT
HSB172.DFC	7	HSB172	DFC	frontal_cortex	Neocortex	613	1	2.51883	CT
HSB172.IPC	7	HSB172	IPC	pareital_cortex	Neocortex	613	1	2.409	CT
HSB172.ITC	7	HSB172	ITC	temporal_cortex	Neocortex	613	1	2.43209	CT
HSB172.M1C	7	HSB172	M1C	frontal_cortex	Neocortex	613	1	2.38495	CT
HSB172.MFC	7	HSB172	MFC	frontal_cortex	Neocortex	613	1	2.45612	CT
HSB172.OFC	7	HSB172	OFC	frontal_cortex	Neocortex	613	1	2.37491	CT
HSB172.S1C	7	HSB172	S1C	pareital_cortex	Neocortex	613	1	2.35695	CT
HSB172.STC	7	HSB172	STC	temporal_cortex	Neocortex	613	1	2.45827	CT
HSB172.V1C	7	HSB172	V1C	occipital_cortex	Neocortex	613	1	2.39855	CT
HSB172.VFC	7	HSB172	VFC	frontal_cortex	Neocortex	613	1	2.47598	CT
HSB173.A1C	6	HSB173	A1C	temporal_cortex	Neocortex	170	1	2.39103	CT
HSB173.IPC	6	HSB173	IPC	pareital_cortex	Neocortex	170	1	2.41211	CT
HSB173.ITC	6	HSB173	ITC	temporal_cortex	Neocortex	170	1	2.42565	CT
HSB173.M1C	6	HSB173	M1C	frontal_cortex	Neocortex	170	1	2.42271	CT
HSB173.S1C	6	HSB173	S1C	pareital_cortex	Neocortex	170	1	2.3838	CT
HSB173.STC	6	HSB173	STC	temporal_cortex	Neocortex	170	1	2.37674	CT
HSB173.V1C	6	HSB173	V1C	occipital_cortex	Neocortex	170	1	2.35646	CT
HSB173.VFC	6	HSB173	VFC	frontal_cortex	Neocortex	170	1	2.40047	CT
HSB174.A1C	7	HSB174	A1C	temporal_cortex	Neocortex	613	1	2.24857	CT
HSB174.DFC	7	HSB174	DFC	frontal_cortex	Neocortex	613	1	2.04229	CT
HSB174.IPC	7	HSB174	IPC	pareital_cortex	Neocortex	613	1	2.34492	CT
HSB174.ITC	7	HSB174	ITC	temporal_cortex	Neocortex	613	1	2.31991	CT
HSB174.MFC	7	HSB174	MFC	frontal_cortex	Neocortex	613	1	1.97393	CT
HSB174.OFC	7	HSB174	OFC	frontal_cortex	Neocortex	613	1	2.5092	CT
HSB174.STC	7	HSB174	STC	temporal_cortex	Neocortex	613	1	2.1661	CT
HSB174.V1C	7	HSB174	V1C	occipital_cortex	Neocortex	613	1	2.21315	CT
HSB174.VFC	7	HSB174	VFC	frontal_cortex	Neocortex	613	1	2.01426	CT
HSB175.A1C	7	HSB175	A1C	temporal_cortex	Neocortex	613	1	2.37511	CT
HSB175.DFC	7	HSB175	DFC	frontal_cortex	Neocortex	613	1	2.3876	CT
HSB175.IPC	7	HSB175	IPC	pareital_cortex	Neocortex	613	1	2.36629	CT
HSB175.ITC	7	HSB175	ITC	temporal_cortex	Neocortex	613	1	2.32602	CT
HSB175.M1C	7	HSB175	M1C	frontal_cortex	Neocortex	613	1	2.39627	CT
HSB175.MFC	7	HSB175	MFC	frontal_cortex	Neocortex	613	1	2.44821	CT
HSB175.OFC	7	HSB175	OFC	frontal_cortex	Neocortex	613	1	2.40932	CT
HSB175.S1C	7	HSB175	S1C	pareital_cortex	Neocortex	613	1	2.39125	CT
HSB175.STC	7	HSB175	STC	temporal_cortex	Neocortex	613	1	2.34674	CT
HSB175.V1C	7	HSB175	V1C	occipital_cortex	Neocortex	613	1	2.43431	CT
HSB175.VFC	7	HSB175	VFC	frontal_cortex	Neocortex	613	1	2.37977	CT
HSB178.A1C	3	HSB178	A1C	temporal_cortex	Neocortex	18	0	2.60976	CT
HSB178.DFC	3	HSB178	DFC	frontal_cortex	Neocortex	18	0	2.52635	CT
HSB178.IPC	3	HSB178	IPC	pareital_cortex	Neocortex	18	0	2.56423	CT
HSB178.ITC	3	HSB178	ITC	temporal_cortex	Neocortex	18	0	2.56689	CT
HSB178.M1C	3	HSB178	M1C	frontal_cortex	Neocortex	18	0	2.55912	CT
HSB178.MFC	3	HSB178	MFC	frontal_cortex	Neocortex	18	0	2.51452	CT
HSB178.OFC	3	HSB178	OFC	frontal_cortex	Neocortex	18	0	2.60823	CT
HSB178.S1C	3	HSB178	S1C	pareital_cortex	Neocortex	18	0	2.55066	CT
HSB178.STC	3	HSB178	STC	temporal_cortex	Neocortex	18	0	2.47554	CT
HSB178.V1C	3	HSB178	V1C	occipital_cortex	Neocortex	18	0	2.57065	CT
HSB178.VFC	3	HSB178	VFC	frontal_cortex	Neocortex	18	0	2.48374	CT
HSB194.A1C	5	HSB194	A1C	temporal_cortex	Neocortex	55		2.5855	CT
HSB194.DFC	5	HSB194	DFC	frontal_cortex	Neocortex	55		2.56024	CT
HSB194.IPC	5	HSB194	IPC	pareital_cortex	Neocortex	55		2.57866	CT
HSB194.ITC	5	HSB194	ITC	temporal_cortex	Neocortex	55		2.53745	CT
HSB194.M1C	5	HSB194	M1C	frontal_cortex	Neocortex	55		2.5589	CT
HSB194.MFC	5	HSB194	MFC	frontal_cortex	Neocortex	55		2.5724	CT
HSB194.OFC	5	HSB194	OFC	frontal_cortex	Neocortex	55		2.57817	CT
HSB194.S1C	5	HSB194	S1C	pareital_cortex	Neocortex	55		2.53222	CT
HSB194.STC	5	HSB194	STC	temporal_cortex	Neocortex	55		2.55439	CT
HSB194.V1C	5	HSB194	V1C	occipital_cortex	Neocortex	55		2.54619	CT
HSB194.VFC	5	HSB194	VFC	frontal_cortex	Neocortex	55		2.57097	CT
HSB92.DFC	4	HSB92	DFC	frontal_cortex	Neocortex	22	0	2.52005	CT
HSB92.IPC	4	HSB92	IPC	pareital_cortex	Neocortex	22	0	2.5776	CT
HSB92.ITC	4	HSB92	ITC	temporal_cortex	Neocortex	22	0	2.63057	CT
HSB92.M1C	4	HSB92	M1C	frontal_cortex	Neocortex	22	0	2.47528	CT
HSB92.MFC	4	HSB92	MFC	frontal_cortex	Neocortex	22	0	2.5007	CT
HSB92.OFC	4	HSB92	OFC	frontal_cortex	Neocortex	22	0	2.55389	CT
HSB92.S1C	4	HSB92	S1C	pareital_cortex	Neocortex	22	0	2.4443	CT
HSB92.STC	4	HSB92	STC	temporal_cortex	Neocortex	22	0	2.54625	CT
HSB92.V1C	4	HSB92	V1C	occipital_cortex	Neocortex	22	0	2.51176	CT
HSB92.VFC	4	HSB92	VFC	frontal_cortex	Neocortex	22	0	2.44885	CT
HSB96.A1C	3	HSB96	A1C	temporal_cortex	Neocortex	18	0	2.60071	CT
HSB96.DFC	3	HSB96	DFC	frontal_cortex	Neocortex	18	0	2.59884	CT
HSB96.IPC	3	HSB96	IPC	pareital_cortex	Neocortex	18	0	2.61818	CT
HSB96.MFC	3	HSB96	MFC	frontal_cortex	Neocortex	18	0	2.58412	CT
HSB96.MSC	3	HSB96	MSC	frontal_cortex	Neocortex	18	0	2.56585	CT
HSB96.STC	3	HSB96	STC	temporal_cortex	Neocortex	18	0	2.63294	CT
HSB96.V1C	3	HSB96	V1C	occipital_cortex	Neocortex	18	0	2.61327	CT
HSB96.VFC	3	HSB96	VFC	frontal_cortex	Neocortex	18	0	2.60818	CT
HSB97.A1C	3	HSB97	A1C	temporal_cortex	Neocortex	18	0	2.52281	CT
HSB97.DFC	3	HSB97	DFC	frontal_cortex	Neocortex	18	0	2.45951	CT
HSB97.IPC	3	HSB97	IPC	pareital_cortex	Neocortex	18	0	2.57234	CT
HSB97.MFC	3	HSB97	MFC	frontal_cortex	Neocortex	18	0	2.48997	CT
HSB97.MSC	3	HSB97	MSC	frontal_cortex	Neocortex	18	0	2.45149	CT
HSB97.OFC	3	HSB97	OFC	frontal_cortex	Neocortex	18	0	2.54376	CT
HSB97.STC	3	HSB97	STC	temporal_cortex	Neocortex	18	0	2.50465	CT
HSB97.V1C	3	HSB97	V1C	occipital_cortex	Neocortex	18	0	2.45768	CT
HSB97.VFC	3	HSB97	VFC	frontal_cortex	Neocortex	18	0	2.49095	CT
HSB98.A1C	4	HSB98	A1C	temporal_cortex	Neocortex	22	0	2.57071	CT
HSB98.DFC	4	HSB98	DFC	frontal_cortex	Neocortex	22	0	2.49085	CT
HSB98.IPC	4	HSB98	IPC	pareital_cortex	Neocortex	22	0	2.52932	CT
HSB98.MFC	4	HSB98	MFC	frontal_cortex	Neocortex	22	0	2.52132	CT
HSB98.MSC	4	HSB98	MSC	frontal_cortex	Neocortex	22	0	2.48124	CT
HSB98.STC	4	HSB98	STC	temporal_cortex	Neocortex	22	0	2.56083	CT
HSB98.V1C	4	HSB98	V1C	occipital_cortex	Neocortex	22	0	2.48908	CT
HSB98.VFC	4	HSB98	VFC	frontal_cortex	Neocortex	22	0	2.45923	CT
HSB103.A1C	2	HSB103	A1C	temporal_cortex	Neocortex	13	0	2.44179	NDI
HSB103.DFC	2	HSB103	DFC	frontal_cortex	Neocortex	13	0	2.42968	NDI
HSB103.IPC	2	HSB103	IPC	pareital_cortex	Neocortex	13	0	2.35816	NDI
HSB103.ITC	2	HSB103	ITC	temporal_cortex	Neocortex	13	0	2.36275	NDI
HSB103.M1C	2	HSB103	M1C	frontal_cortex	Neocortex	13	0	2.40909	NDI
HSB103.MFC	2	HSB103	MFC	frontal_cortex	Neocortex	13	0	2.47807	NDI
HSB103.OFC	2	HSB103	OFC	frontal_cortex	Neocortex	13	0	2.41588	NDI
HSB103.S1C	2	HSB103	S1C	pareital_cortex	Neocortex	13	0	2.36933	NDI
HSB103.V1C	2	HSB103	V1C	occipital_cortex	Neocortex	13	0	2.40893	NDI
HSB103.VFC	2	HSB103	VFC	frontal_cortex	Neocortex	13	0	2.33417	NDI
HSB105.A1C	8	HSB105	A1C	temporal_cortex	Neocortex	1031	1	2.6817	NDI
HSB105.DFC	8	HSB105	DFC	frontal_cortex	Neocortex	1031	1	2.74255	NDI
HSB105.IPC	8	HSB105	IPC	pareital_cortex	Neocortex	1031	1	2.64836	NDI
HSB105.ITC	8	HSB105	ITC	temporal_cortex	Neocortex	1031	1	2.70151	NDI
HSB105.M1C	8	HSB105	M1C	frontal_cortex	Neocortex	1031	1	2.68549	NDI
HSB105.MFC	8	HSB105	MFC	frontal_cortex	Neocortex	1031	1	2.69522	NDI
HSB105.OFC	8	HSB105	OFC	frontal_cortex	Neocortex	1031	1	2.70809	NDI
HSB105.S1C	8	HSB105	S1C	pareital_cortex	Neocortex	1031	1	2.71471	NDI
HSB105.STC	8	HSB105	STC	temporal_cortex	Neocortex	1031	1	2.67515	NDI
HSB105.V1C	8	HSB105	V1C	occipital_cortex	Neocortex	1031	1	2.68129	NDI
HSB105.VFC	8	HSB105	VFC	frontal_cortex	Neocortex	1031	1	2.69638	NDI
HSB107.A1C	4	HSB107	A1C	temporal_cortex	Neocortex	22	0	2.45149	NDI
HSB107.DFC	4	HSB107	DFC	frontal_cortex	Neocortex	22	0	2.4879	NDI
HSB107.IPC	4	HSB107	IPC	pareital_cortex	Neocortex	22	0	2.42025	NDI
HSB107.ITC	4	HSB107	ITC	temporal_cortex	Neocortex	22	0	2.57343	NDI
HSB107.M1C	4	HSB107	M1C	frontal_cortex	Neocortex	22	0	2.47865	NDI
HSB107.MFC	4	HSB107	MFC	frontal_cortex	Neocortex	22	0	2.56521	NDI
HSB107.OFC	4	HSB107	OFC	frontal_cortex	Neocortex	22	0	2.58817	NDI
HSB107.S1C	4	HSB107	S1C	pareital_cortex	Neocortex	22	0	2.44768	NDI
HSB107.STC	4	HSB107	STC	temporal_cortex	Neocortex	22	0	2.51043	NDI
HSB107.V1C	4	HSB107	V1C	occipital_cortex	Neocortex	22	0	2.60461	NDI
HSB107.VFC	4	HSB107	VFC	frontal_cortex	Neocortex	22	0	2.56501	NDI
HSB112.DFC	1	HSB112	DFC	frontal_cortex	Neocortex	3880	0	2.40674	NDI
HSB112.ITC	1	HSB112	ITC	temporal_cortex	Neocortex	3880	0	2.54907	NDI
HSB112.M1CS1C	1	HSB112	M1CS1C	pareital_cortex	Neocortex	3880	0	2.52052	NDI
HSB112.MFC	1	HSB112	MFC	frontal_cortex	Neocortex	3880	0	2.3984	NDI
HSB112.OC	1	HSB112	OC	occipital_cortex	Neocortex	3880	0	2.36321	NDI
HSB112.OFC	1	HSB112	OFC	frontal_cortex	Neocortex	3880	0	2.41843	NDI
HSB112.PC	1	HSB112	PC	pareital_cortex	Neocortex	3880	0	2.42997	NDI
HSB112.STC	1	HSB112	STC	temporal_cortex	Neocortex	3880	0	2.55881	NDI
HSB112.VFC	1	HSB112	VFC	frontal_cortex	Neocortex	3880	0	2.43464	NDI
HSB113.A1C	2	HSB113	A1C	temporal_cortex	Neocortex	13	0	2.52392	NDI
HSB113.DFC	2	HSB113	DFC	frontal_cortex	Neocortex	13	0	2.46415	NDI
HSB113.IPC	2	HSB113	IPC	pareital_cortex	Neocortex	13	0	2.44393	NDI
HSB113.ITC	2	HSB113	ITC	temporal_cortex	Neocortex	13	0	2.4235	NDI
HSB113.M1C	2	HSB113	M1C	frontal_cortex	Neocortex	13	0	2.43453	NDI
HSB113.MFC	2	HSB113	MFC	frontal_cortex	Neocortex	13	0	2.47111	NDI
HSB113.OFC	2	HSB113	OFC	frontal_cortex	Neocortex	13	0	2.49841	NDI
HSB113.S1C	2	HSB113	S1C	pareital_cortex	Neocortex	13	0	2.39221	NDI
HSB113.V1C	2	HSB113	V1C	occipital_cortex	Neocortex	13	0	2.33268	NDI
HSB113.VFC	2	HSB113	VFC	frontal_cortex	Neocortex	13	0	2.45139	NDI
HSB114.A1C	2	HSB114	A1C	temporal_cortex	Neocortex	13	0	2.58929	NDI
HSB114.DFC	2	HSB114	DFC	frontal_cortex	Neocortex	13	0	2.47976	NDI
HSB114.IPC	2	HSB114	IPC	pareital_cortex	Neocortex	13	0	2.48136	NDI
HSB114.ITC	2	HSB114	ITC	temporal_cortex	Neocortex	13	0	2.53683	NDI
HSB114.M1C	2	HSB114	M1C	frontal_cortex	Neocortex	13	0	2.46818	NDI
HSB114.MFC	2	HSB114	MFC	frontal_cortex	Neocortex	13	0	2.42754	NDI
HSB114.OFC	2	HSB114	OFC	frontal_cortex	Neocortex	13	0	2.53664	NDI
HSB114.S1C	2	HSB114	S1C	pareital_cortex	Neocortex	13	0	2.43584	NDI
HSB114.STC	2	HSB114	STC	temporal_cortex	Neocortex	13	0	2.54314	NDI
HSB114.V1C	2	HSB114	V1C	occipital_cortex	Neocortex	13	0	2.47606	NDI
HSB114.VFC	2	HSB114	VFC	frontal_cortex	Neocortex	13	0	2.45248	NDI
HSB118.A1C	7	HSB118	A1C	temporal_cortex	Neocortex	613	1	2.49524	NDI
HSB118.DFC	7	HSB118	DFC	frontal_cortex	Neocortex	613	1	2.55698	NDI
HSB118.IPC	7	HSB118	IPC	pareital_cortex	Neocortex	613	1	2.33759	NDI
HSB118.ITC	7	HSB118	ITC	temporal_cortex	Neocortex	613	1	2.5057	NDI
HSB118.M1C	7	HSB118	M1C	frontal_cortex	Neocortex	613	1	2.45504	NDI
HSB118.MFC	7	HSB118	MFC	frontal_cortex	Neocortex	613	1	2.63852	NDI
HSB118.OFC	7	HSB118	OFC	frontal_cortex	Neocortex	613	1	2.40866	NDI
HSB118.S1C	7	HSB118	S1C	pareital_cortex	Neocortex	613	1	2.29521	NDI
HSB118.STC	7	HSB118	STC	temporal_cortex	Neocortex	613	1	2.58118	NDI
HSB118.V1C	7	HSB118	V1C	occipital_cortex	Neocortex	613	1	2.33616	NDI
HSB118.VFC	7	HSB118	VFC	frontal_cortex	Neocortex	613	1	2.6092	NDI
HSB119.A1C	8	HSB119	A1C	temporal_cortex	Neocortex	1031	1	2.51837	NDI
HSB119.DFC	8	HSB119	DFC	frontal_cortex	Neocortex	1031	1	2.54998	NDI
HSB119.IPC	8	HSB119	IPC	pareital_cortex	Neocortex	1031	1	2.58508	NDI
HSB119.ITC	8	HSB119	ITC	temporal_cortex	Neocortex	1031	1	2.55079	NDI
HSB119.M1C	8	HSB119	M1C	frontal_cortex	Neocortex	1031	1	2.51981	NDI
HSB119.MFC	8	HSB119	MFC	frontal_cortex	Neocortex	1031	1	2.64337	NDI
HSB119.OFC	8	HSB119	OFC	frontal_cortex	Neocortex	1031	1	2.55911	NDI
HSB119.S1C	8	HSB119	S1C	pareital_cortex	Neocortex	1031	1	2.60761	NDI
HSB119.STC	8	HSB119	STC	temporal_cortex	Neocortex	1031	1	2.59233	NDI
HSB119.V1C	8	HSB119	V1C	occipital_cortex	Neocortex	1031	1	2.61135	NDI
HSB119.VFC	8	HSB119	VFC	frontal_cortex	Neocortex	1031	1	2.60724	NDI
HSB121.A1C	5	HSB121	A1C	temporal_cortex	Neocortex	55		2.75184	NDI
HSB121.DFC	5	HSB121	DFC	frontal_cortex	Neocortex	55		2.775	NDI
HSB121.IPC	5	HSB121	IPC	pareital_cortex	Neocortex	55		2.70997	NDI
HSB121.ITC	5	HSB121	ITC	temporal_cortex	Neocortex	55		2.74787	NDI
HSB121.M1C	5	HSB121	M1C	frontal_cortex	Neocortex	55		2.75107	NDI
HSB121.MFC	5	HSB121	MFC	frontal_cortex	Neocortex	55		2.77301	NDI
HSB121.OFC	5	HSB121	OFC	frontal_cortex	Neocortex	55		2.74607	NDI
HSB121.S1C	5	HSB121	S1C	pareital_cortex	Neocortex	55		2.7614	NDI
HSB121.STC	5	HSB121	STC	temporal_cortex	Neocortex	55		2.7757	NDI
HSB121.V1C	5	HSB121	V1C	occipital_cortex	Neocortex	55		2.77747	NDI
HSB121.VFC	5	HSB121	VFC	frontal_cortex	Neocortex	55		2.77218	NDI
HSB122.A1C	6	HSB122	A1C	temporal_cortex	Neocortex	170	1	2.36229	NDI
HSB122.DFC	6	HSB122	DFC	frontal_cortex	Neocortex	170	1	2.42902	NDI
HSB122.IPC	6	HSB122	IPC	pareital_cortex	Neocortex	170	1	2.46438	NDI
HSB122.ITC	6	HSB122	ITC	temporal_cortex	Neocortex	170	1	2.41664	NDI
HSB122.M1C	6	HSB122	M1C	frontal_cortex	Neocortex	170	1	2.34246	NDI
HSB122.MFC	6	HSB122	MFC	frontal_cortex	Neocortex	170	1	2.54303	NDI
HSB122.OFC	6	HSB122	OFC	frontal_cortex	Neocortex	170	1	2.58631	NDI
HSB122.S1C	6	HSB122	S1C	pareital_cortex	Neocortex	170	1	2.46128	NDI
HSB122.STC	6	HSB122	STC	temporal_cortex	Neocortex	170	1	2.48857	NDI
HSB122.V1C	6	HSB122	V1C	occipital_cortex	Neocortex	170	1	2.37961	NDI
HSB122.VFC	6	HSB122	VFC	frontal_cortex	Neocortex	170	1	2.46134	NDI
HSB123.A1C	9	HSB123	A1C	temporal_cortex	Neocortex	3880	1	2.45731	NDI
HSB123.DFC	9	HSB123	DFC	frontal_cortex	Neocortex	3880	1	2.55717	NDI
HSB123.IPC	9	HSB123	IPC	pareital_cortex	Neocortex	3880	1	2.57629	NDI
HSB123.ITC	9	HSB123	ITC	temporal_cortex	Neocortex	3880	1	2.62738	NDI
HSB123.M1C	9	HSB123	M1C	frontal_cortex	Neocortex	3880	1	2.45971	NDI
HSB123.MFC	9	HSB123	MFC	frontal_cortex	Neocortex	3880	1	2.52476	NDI
HSB123.OFC	9	HSB123	OFC	frontal_cortex	Neocortex	3880	1	2.49808	NDI
HSB123.S1C	9	HSB123	S1C	pareital_cortex	Neocortex	3880	1	2.45369	NDI
HSB123.STC	9	HSB123	STC	temporal_cortex	Neocortex	3880	1	2.31013	NDI
HSB123.V1C	9	HSB123	V1C	occipital_cortex	Neocortex	3880	1	2.47103	NDI
HSB123.VFC	9	HSB123	VFC	frontal_cortex	Neocortex	3880	1	2.44858	NDI
HSB124.A1C	8	HSB124	A1C	temporal_cortex	Neocortex	1031	1	2.58345	NDI
HSB124.DFC	8	HSB124	DFC	frontal_cortex	Neocortex	1031	1	2.47855	NDI
HSB124.IPC	8	HSB124	IPC	pareital_cortex	Neocortex	1031	1	2.51734	NDI
HSB124.ITC	8	HSB124	ITC	temporal_cortex	Neocortex	1031	1	2.59282	NDI
HSB124.M1C	8	HSB124	M1C	frontal_cortex	Neocortex	1031	1	2.56224	NDI
HSB124.MFC	8	HSB124	MFC	frontal_cortex	Neocortex	1031	1	2.65833	NDI
HSB124.OFC	8	HSB124	OFC	frontal_cortex	Neocortex	1031	1	2.57812	NDI
HSB124.S1C	8	HSB124	S1C	pareital_cortex	Neocortex	1031	1	2.6492	NDI
HSB124.STC	8	HSB124	STC	temporal_cortex	Neocortex	1031	1	2.60226	NDI
HSB124.V1C	8	HSB124	V1C	occipital_cortex	Neocortex	1031	1	2.66688	NDI
HSB124.VFC	8	HSB124	VFC	frontal_cortex	Neocortex	1031	1	2.58915	NDI
HSB126.A1C	9	HSB126	A1C	temporal_cortex	Neocortex	3880	1	2.30546	NDI
HSB126.DFC	9	HSB126	DFC	frontal_cortex	Neocortex	3880	1	2.48146	NDI
HSB126.IPC	9	HSB126	IPC	pareital_cortex	Neocortex	3880	1	2.32765	NDI
HSB126.ITC	9	HSB126	ITC	temporal_cortex	Neocortex	3880	1	2.32196	NDI
HSB126.M1C	9	HSB126	M1C	frontal_cortex	Neocortex	3880	1	2.34641	NDI
HSB126.MFC	9	HSB126	MFC	frontal_cortex	Neocortex	3880	1	2.41962	NDI
HSB126.OFC	9	HSB126	OFC	frontal_cortex	Neocortex	3880	1	2.3428	NDI
HSB126.S1C	9	HSB126	S1C	pareital_cortex	Neocortex	3880	1	2.31495	NDI
HSB126.STC	9	HSB126	STC	temporal_cortex	Neocortex	3880	1	2.31573	NDI
HSB126.V1C	9	HSB126	V1C	occipital_cortex	Neocortex	3880	1	2.41048	NDI
HSB126.VFC	9	HSB126	VFC	frontal_cortex	Neocortex	3880	1	2.43504	NDI
HSB127.A1C	8	HSB127	A1C	temporal_cortex	Neocortex	1031	1	2.54627	NDI
HSB127.DFC	8	HSB127	DFC	frontal_cortex	Neocortex	1031	1	2.48503	NDI
HSB127.IPC	8	HSB127	IPC	pareital_cortex	Neocortex	1031	1	2.4135	NDI
HSB127.ITC	8	HSB127	ITC	temporal_cortex	Neocortex	1031	1	2.43422	NDI
HSB127.M1C	8	HSB127	M1C	frontal_cortex	Neocortex	1031	1	2.46244	NDI
HSB127.MFC	8	HSB127	MFC	frontal_cortex	Neocortex	1031	1	2.5107	NDI
HSB127.OFC	8	HSB127	OFC	frontal_cortex	Neocortex	1031	1	2.44581	NDI
HSB127.S1C	8	HSB127	S1C	pareital_cortex	Neocortex	1031	1	2.47906	NDI
HSB127.STC	8	HSB127	STC	temporal_cortex	Neocortex	1031	1	2.42995	NDI
HSB127.V1C	8	HSB127	V1C	occipital_cortex	Neocortex	1031	1	2.41232	NDI
HSB127.VFC	8	HSB127	VFC	frontal_cortex	Neocortex	1031	1	2.52235	NDI
HSB130.A1C	9	HSB130	A1C	temporal_cortex	Neocortex	3880	1	2.49185	NDI
HSB130.DFC	9	HSB130	DFC	frontal_cortex	Neocortex	3880	1	2.39816	NDI
HSB130.IPC	9	HSB130	IPC	pareital_cortex	Neocortex	3880	1	2.51592	NDI
HSB130.ITC	9	HSB130	ITC	temporal_cortex	Neocortex	3880	1	2.44787	NDI
HSB130.M1C	9	HSB130	M1C	frontal_cortex	Neocortex	3880	1	2.36907	NDI
HSB130.MFC	9	HSB130	MFC	frontal_cortex	Neocortex	3880	1	2.4212	NDI
HSB130.OFC	9	HSB130	OFC	frontal_cortex	Neocortex	3880	1	2.49164	NDI
HSB130.S1C	9	HSB130	S1C	pareital_cortex	Neocortex	3880	1	2.40012	NDI
HSB130.STC	9	HSB130	STC	temporal_cortex	Neocortex	3880	1	2.39733	NDI
HSB130.V1C	9	HSB130	V1C	occipital_cortex	Neocortex	3880	1	2.41636	NDI
HSB130.VFC	9	HSB130	VFC	frontal_cortex	Neocortex	3880	1	2.24324	NDI
HSB131.A1C	6	HSB131	A1C	temporal_cortex	Neocortex	170	1	2.71443	NDI
HSB131.DFC	6	HSB131	DFC	frontal_cortex	Neocortex	170	1	2.73926	NDI
HSB131.IPC	6	HSB131	IPC	pareital_cortex	Neocortex	170	1	2.70488	NDI
HSB131.ITC	6	HSB131	ITC	temporal_cortex	Neocortex	170	1	2.70064	NDI
HSB131.M1C	6	HSB131	M1C	frontal_cortex	Neocortex	170	1	2.74757	NDI
HSB131.MFC	6	HSB131	MFC	frontal_cortex	Neocortex	170	1	2.74206	NDI
HSB131.OFC	6	HSB131	OFC	frontal_cortex	Neocortex	170	1	2.71904	NDI
HSB131.S1C	6	HSB131	S1C	pareital_cortex	Neocortex	170	1	2.711	NDI
HSB131.STC	6	HSB131	STC	temporal_cortex	Neocortex	170	1	2.68443	NDI
HSB131.V1C	6	HSB131	V1C	occipital_cortex	Neocortex	170	1	2.66956	NDI
HSB131.VFC	6	HSB131	VFC	frontal_cortex	Neocortex	170	1	2.6841	NDI
HSB132.A1C	5	HSB132	A1C	temporal_cortex	Neocortex	55		2.7423	NDI
HSB132.DFC	5	HSB132	DFC	frontal_cortex	Neocortex	55		2.41616	NDI
HSB132.IPC	5	HSB132	IPC	pareital_cortex	Neocortex	55		2.44321	NDI
HSB132.ITC	5	HSB132	ITC	temporal_cortex	Neocortex	55		2.64766	NDI
HSB132.M1C	5	HSB132	M1C	frontal_cortex	Neocortex	55		2.59668	NDI
HSB132.MFC	5	HSB132	MFC	frontal_cortex	Neocortex	55		2.63959	NDI
HSB132.OFC	5	HSB132	OFC	frontal_cortex	Neocortex	55		2.4981	NDI
HSB132.S1C	5	HSB132	S1C	pareital_cortex	Neocortex	55		2.62364	NDI
HSB132.STC	5	HSB132	STC	temporal_cortex	Neocortex	55		2.62239	NDI
HSB132.V1C	5	HSB132	V1C	occipital_cortex	Neocortex	55		2.52902	NDI
HSB132.VFC	5	HSB132	VFC	frontal_cortex	Neocortex	55		2.53619	NDI
HSB135.A1C	9	HSB135	A1C	temporal_cortex	Neocortex	3880	1	2.49116	NDI
HSB135.DFC	9	HSB135	DFC	frontal_cortex	Neocortex	3880	1	2.44224	NDI
HSB135.IPC	9	HSB135	IPC	pareital_cortex	Neocortex	3880	1	2.46357	NDI
HSB135.ITC	9	HSB135	ITC	temporal_cortex	Neocortex	3880	1	2.61545	NDI
HSB135.M1C	9	HSB135	M1C	frontal_cortex	Neocortex	3880	1	2.47784	NDI
HSB135.OFC	9	HSB135	OFC	frontal_cortex	Neocortex	3880	1	2.50843	NDI
HSB135.S1C	9	HSB135	S1C	pareital_cortex	Neocortex	3880	1	2.48081	NDI
HSB135.STC	9	HSB135	STC	temporal_cortex	Neocortex	3880	1	2.5142	NDI
HSB135.V1C	9	HSB135	V1C	occipital_cortex	Neocortex	3880	1	2.56706	NDI
HSB135.VFC	9	HSB135	VFC	frontal_cortex	Neocortex	3880	1	2.38437	NDI
HSB136.A1C	9	HSB136	A1C	temporal_cortex	Neocortex	3880	1	2.66405	NDI
HSB136.DFC	9	HSB136	DFC	frontal_cortex	Neocortex	3880	1	2.64276	NDI
HSB136.IPC	9	HSB136	IPC	pareital_cortex	Neocortex	3880	1	2.61639	NDI
HSB136.ITC	9	HSB136	ITC	temporal_cortex	Neocortex	3880	1	2.71709	NDI
HSB136.M1C	9	HSB136	M1C	frontal_cortex	Neocortex	3880	1	2.65963	NDI
HSB136.MFC	9	HSB136	MFC	frontal_cortex	Neocortex	3880	1	2.59866	NDI
HSB136.OFC	9	HSB136	OFC	frontal_cortex	Neocortex	3880	1	2.67176	NDI
HSB136.S1C	9	HSB136	S1C	pareital_cortex	Neocortex	3880	1	2.65245	NDI
HSB136.STC	9	HSB136	STC	temporal_cortex	Neocortex	3880	1	2.66292	NDI
HSB136.V1C	9	HSB136	V1C	occipital_cortex	Neocortex	3880	1	2.68884	NDI
HSB136.VFC	9	HSB136	VFC	frontal_cortex	Neocortex	3880	1	2.55228	NDI
HSB139.A1C	5	HSB139	A1C	temporal_cortex	Neocortex	55		2.67171	NDI
HSB139.DFC	5	HSB139	DFC	frontal_cortex	Neocortex	55		2.54339	NDI
HSB139.IPC	5	HSB139	IPC	pareital_cortex	Neocortex	55		2.59368	NDI
HSB139.ITC	5	HSB139	ITC	temporal_cortex	Neocortex	55		2.58193	NDI
HSB139.M1C	5	HSB139	M1C	frontal_cortex	Neocortex	55		2.52347	NDI
HSB139.MFC	5	HSB139	MFC	frontal_cortex	Neocortex	55		2.64606	NDI
HSB139.OFC	5	HSB139	OFC	frontal_cortex	Neocortex	55		2.51665	NDI
HSB139.S1C	5	HSB139	S1C	pareital_cortex	Neocortex	55		2.55535	NDI
HSB139.STC	5	HSB139	STC	temporal_cortex	Neocortex	55		2.6103	NDI
HSB139.V1C	5	HSB139	V1C	occipital_cortex	Neocortex	55		2.54586	NDI
HSB139.VFC	5	HSB139	VFC	frontal_cortex	Neocortex	55		2.62269	NDI
HSB141.A1C	7	HSB141	A1C	temporal_cortex	Neocortex	613	1	2.43256	NDI
HSB141.DFC	7	HSB141	DFC	frontal_cortex	Neocortex	613	1	2.62808	NDI
HSB141.IPC	7	HSB141	IPC	pareital_cortex	Neocortex	613	1	2.51256	NDI
HSB141.ITC	7	HSB141	ITC	temporal_cortex	Neocortex	613	1	2.63958	NDI
HSB141.M1C	7	HSB141	M1C	frontal_cortex	Neocortex	613	1	2.47506	NDI
HSB141.MFC	7	HSB141	MFC	frontal_cortex	Neocortex	613	1	2.57898	NDI
HSB141.OFC	7	HSB141	OFC	frontal_cortex	Neocortex	613	1	2.48385	NDI
HSB141.S1C	7	HSB141	S1C	pareital_cortex	Neocortex	613	1	2.5458	NDI
HSB141.STC	7	HSB141	STC	temporal_cortex	Neocortex	613	1	2.52341	NDI
HSB141.V1C	7	HSB141	V1C	occipital_cortex	Neocortex	613	1	2.63489	NDI
HSB141.VFC	7	HSB141	VFC	frontal_cortex	Neocortex	613	1	2.62306	NDI
HSB143.A1C	6	HSB143	A1C	temporal_cortex	Neocortex	170	1	2.70804	NDI
HSB143.DFC	6	HSB143	DFC	frontal_cortex	Neocortex	170	1	2.62166	NDI
HSB143.IPC	6	HSB143	IPC	pareital_cortex	Neocortex	170	1	2.62588	NDI
HSB143.ITC	6	HSB143	ITC	temporal_cortex	Neocortex	170	1	2.58633	NDI
HSB143.M1C	6	HSB143	M1C	frontal_cortex	Neocortex	170	1	2.57946	NDI
HSB143.MFC	6	HSB143	MFC	frontal_cortex	Neocortex	170	1	2.58667	NDI
HSB143.OFC	6	HSB143	OFC	frontal_cortex	Neocortex	170	1	2.64109	NDI
HSB143.S1C	6	HSB143	S1C	pareital_cortex	Neocortex	170	1	2.6101	NDI
HSB143.STC	6	HSB143	STC	temporal_cortex	Neocortex	170	1	2.63739	NDI
HSB143.V1C	6	HSB143	V1C	occipital_cortex	Neocortex	170	1	2.61779	NDI
HSB143.VFC	6	HSB143	VFC	frontal_cortex	Neocortex	170	1	2.68285	NDI
HSB145.A1C	9	HSB145	A1C	temporal_cortex	Neocortex	3880	1	2.49175	NDI
HSB145.DFC	9	HSB145	DFC	frontal_cortex	Neocortex	3880	1	2.48657	NDI
HSB145.IPC	9	HSB145	IPC	pareital_cortex	Neocortex	3880	1	2.3939	NDI
HSB145.ITC	9	HSB145	ITC	temporal_cortex	Neocortex	3880	1	2.57202	NDI
HSB145.M1C	9	HSB145	M1C	frontal_cortex	Neocortex	3880	1	2.47097	NDI
HSB145.MFC	9	HSB145	MFC	frontal_cortex	Neocortex	3880	1	2.4954	NDI
HSB145.OFC	9	HSB145	OFC	frontal_cortex	Neocortex	3880	1	2.52649	NDI
HSB145.S1C	9	HSB145	S1C	pareital_cortex	Neocortex	3880	1	2.46877	NDI
HSB145.STC	9	HSB145	STC	temporal_cortex	Neocortex	3880	1	2.53038	NDI
HSB145.V1C	9	HSB145	V1C	occipital_cortex	Neocortex	3880	1	2.48807	NDI
HSB145.VFC	9	HSB145	VFC	frontal_cortex	Neocortex	3880	1	2.47712	NDI
HSB148.DFC	1	HSB148	DFC	frontal_cortex	Neocortex	3880	0	2.58329	NDI
HSB148.M1CS1C	1	HSB148	M1CS1C	pareital_cortex	Neocortex	3880	0	2.58579	NDI
HSB148.MFC	1	HSB148	MFC	frontal_cortex	Neocortex	3880	0	2.6096	NDI
HSB148.OC	1	HSB148	OC	occipital_cortex	Neocortex	3880	0	2.51683	NDI
HSB148.OFC	1	HSB148	OFC	frontal_cortex	Neocortex	3880	0	2.60855	NDI
HSB148.PC	1	HSB148	PC	pareital_cortex	Neocortex	3880	0	2.59786	NDI
HSB148.TC	1	HSB148	TC	temporal_cortex	Neocortex	3880	0	2.58653	NDI
HSB149.A1C	2	HSB149	A1C	temporal_cortex	Neocortex	13	0	2.51501	NDI
HSB149.DFC	2	HSB149	DFC	frontal_cortex	Neocortex	13	0	2.48561	NDI
HSB149.IPC	2	HSB149	IPC	pareital_cortex	Neocortex	13	0	2.4443	NDI
HSB149.ITC	2	HSB149	ITC	temporal_cortex	Neocortex	13	0	2.44937	NDI
HSB149.M1C	2	HSB149	M1C	frontal_cortex	Neocortex	13	0	2.44137	NDI
HSB149.MFC	2	HSB149	MFC	frontal_cortex	Neocortex	13	0	2.47162	NDI
HSB149.OFC	2	HSB149	OFC	frontal_cortex	Neocortex	13	0	2.54741	NDI
HSB149.S1C	2	HSB149	S1C	pareital_cortex	Neocortex	13	0	2.40801	NDI
HSB149.STC	2	HSB149	STC	temporal_cortex	Neocortex	13	0	2.44407	NDI
HSB149.V1C	2	HSB149	V1C	occipital_cortex	Neocortex	13	0	2.46669	NDI
HSB149.VFC	2	HSB149	VFC	frontal_cortex	Neocortex	13	0	2.43476	NDI
HSB150.A1C	2	HSB150	A1C	temporal_cortex	Neocortex	13	0	2.43293	NDI
HSB150.DFC	2	HSB150	DFC	frontal_cortex	Neocortex	13	0	2.36361	NDI
HSB150.IPC	2	HSB150	IPC	pareital_cortex	Neocortex	13	0	2.38522	NDI
HSB150.ITC	2	HSB150	ITC	temporal_cortex	Neocortex	13	0	2.43009	NDI
HSB150.M1C	2	HSB150	M1C	frontal_cortex	Neocortex	13	0	2.38542	NDI
HSB150.MFC	2	HSB150	MFC	frontal_cortex	Neocortex	13	0	2.11442	NDI
HSB150.OFC	2	HSB150	OFC	frontal_cortex	Neocortex	13	0	2.41322	NDI
HSB150.S1C	2	HSB150	S1C	pareital_cortex	Neocortex	13	0	2.44727	NDI
HSB150.STC	2	HSB150	STC	temporal_cortex	Neocortex	13	0	2.38065	NDI
HSB150.V1C	2	HSB150	V1C	occipital_cortex	Neocortex	13	0	2.44823	NDI
HSB150.VFC	2	HSB150	VFC	frontal_cortex	Neocortex	13	0	2.35226	NDI
HSB153.A1C	2	HSB153	A1C	temporal_cortex	Neocortex	13	0	2.51552	NDI
HSB153.DFC	2	HSB153	DFC	frontal_cortex	Neocortex	13	0	2.51585	NDI
HSB153.IPC	2	HSB153	IPC	pareital_cortex	Neocortex	13	0	2.50142	NDI
HSB153.ITC	2	HSB153	ITC	temporal_cortex	Neocortex	13	0	2.57091	NDI
HSB153.M1C	2	HSB153	M1C	frontal_cortex	Neocortex	13	0	2.51576	NDI
HSB153.MFC	2	HSB153	MFC	frontal_cortex	Neocortex	13	0	2.44758	NDI
HSB153.OFC	2	HSB153	OFC	frontal_cortex	Neocortex	13	0	2.51214	NDI
HSB153.S1C	2	HSB153	S1C	pareital_cortex	Neocortex	13	0	2.4758	NDI
HSB153.STC	2	HSB153	STC	temporal_cortex	Neocortex	13	0	2.49321	NDI
HSB153.V1C	2	HSB153	V1C	occipital_cortex	Neocortex	13	0	2.43437	NDI
HSB153.VFC	2	HSB153	VFC	frontal_cortex	Neocortex	13	0	2.53038	NDI
HSB154.A1C	3	HSB154	A1C	temporal_cortex	Neocortex	18	0	2.51654	NDI
HSB154.DFC	3	HSB154	DFC	frontal_cortex	Neocortex	18	0	2.54754	NDI
HSB154.IPC	3	HSB154	IPC	pareital_cortex	Neocortex	18	0	2.51181	NDI
HSB154.ITC	3	HSB154	ITC	temporal_cortex	Neocortex	18	0	2.53289	NDI
HSB154.MFC	3	HSB154	MFC	frontal_cortex	Neocortex	18	0	2.60637	NDI
HSB154.MSC	3	HSB154	MSC	frontal_cortex	Neocortex	18	0	2.50518	NDI
HSB154.STC	3	HSB154	STC	temporal_cortex	Neocortex	18	0	2.50763	NDI
HSB154.V1C	3	HSB154	V1C	occipital_cortex	Neocortex	18	0	2.54085	NDI
HSB154.VFC	3	HSB154	VFC	frontal_cortex	Neocortex	18	0	2.50736	NDI
HSB155.DFC	5	HSB155	DFC	frontal_cortex	Neocortex	55		2.67636	NDI
HSB155.IPC	5	HSB155	IPC	pareital_cortex	Neocortex	55		2.36604	NDI
HSB155.ITC	5	HSB155	ITC	temporal_cortex	Neocortex	55		2.40145	NDI
HSB155.M1C	5	HSB155	M1C	frontal_cortex	Neocortex	55		2.65948	NDI
HSB155.MFC	5	HSB155	MFC	frontal_cortex	Neocortex	55		2.68707	NDI
HSB155.OFC	5	HSB155	OFC	frontal_cortex	Neocortex	55		2.62854	NDI
HSB155.S1C	5	HSB155	S1C	pareital_cortex	Neocortex	55		2.5232	NDI
HSB155.VFC	5	HSB155	VFC	frontal_cortex	Neocortex	55		2.63758	NDI
HSB159.A1C	4	HSB159	A1C	temporal_cortex	Neocortex	22	0	2.53409	NDI
HSB159.DFC	4	HSB159	DFC	frontal_cortex	Neocortex	22	0	2.56361	NDI
HSB159.IPC	4	HSB159	IPC	pareital_cortex	Neocortex	22	0	2.53539	NDI
HSB159.ITC	4	HSB159	ITC	temporal_cortex	Neocortex	22	0	2.57813	NDI
HSB159.M1C	4	HSB159	M1C	frontal_cortex	Neocortex	22	0	2.59809	NDI
HSB159.MFC	4	HSB159	MFC	frontal_cortex	Neocortex	22	0	2.61787	NDI
HSB159.OFC	4	HSB159	OFC	frontal_cortex	Neocortex	22	0	2.59674	NDI
HSB159.S1C	4	HSB159	S1C	pareital_cortex	Neocortex	22	0	2.56402	NDI
HSB159.STC	4	HSB159	STC	temporal_cortex	Neocortex	22	0	2.56372	NDI
HSB159.V1C	4	HSB159	V1C	occipital_cortex	Neocortex	22	0	2.60141	NDI
HSB159.VFC	4	HSB159	VFC	frontal_cortex	Neocortex	22	0	2.58143	NDI
HSB171.DFC	6	HSB171	DFC	frontal_cortex	Neocortex	170	1	2.59581	NDI
HSB171.IPC	6	HSB171	IPC	pareital_cortex	Neocortex	170	1	2.52781	NDI
HSB171.ITC	6	HSB171	ITC	temporal_cortex	Neocortex	170	1	2.60682	NDI
HSB171.MFC	6	HSB171	MFC	frontal_cortex	Neocortex	170	1	2.54074	NDI
HSB171.OFC	6	HSB171	OFC	frontal_cortex	Neocortex	170	1	2.56498	NDI
HSB171.S1C	6	HSB171	S1C	pareital_cortex	Neocortex	170	1	2.42702	NDI
HSB171.STC	6	HSB171	STC	temporal_cortex	Neocortex	170	1	2.57393	NDI
HSB171.V1C	6	HSB171	V1C	occipital_cortex	Neocortex	170	1	2.51985	NDI
HSB171.VFC	6	HSB171	VFC	frontal_cortex	Neocortex	170	1	2.54286	NDI
HSB172.A1C	7	HSB172	A1C	temporal_cortex	Neocortex	613	1	2.60818	NDI
HSB172.DFC	7	HSB172	DFC	frontal_cortex	Neocortex	613	1	2.68535	NDI
HSB172.IPC	7	HSB172	IPC	pareital_cortex	Neocortex	613	1	2.61712	NDI
HSB172.ITC	7	HSB172	ITC	temporal_cortex	Neocortex	613	1	2.63715	NDI
HSB172.M1C	7	HSB172	M1C	frontal_cortex	Neocortex	613	1	2.59876	NDI
HSB172.MFC	7	HSB172	MFC	frontal_cortex	Neocortex	613	1	2.65842	NDI
HSB172.OFC	7	HSB172	OFC	frontal_cortex	Neocortex	613	1	2.5411	NDI
HSB172.S1C	7	HSB172	S1C	pareital_cortex	Neocortex	613	1	2.55337	NDI
HSB172.STC	7	HSB172	STC	temporal_cortex	Neocortex	613	1	2.66498	NDI
HSB172.V1C	7	HSB172	V1C	occipital_cortex	Neocortex	613	1	2.62735	NDI
HSB172.VFC	7	HSB172	VFC	frontal_cortex	Neocortex	613	1	2.6626	NDI
HSB173.A1C	6	HSB173	A1C	temporal_cortex	Neocortex	170	1	2.56046	NDI
HSB173.IPC	6	HSB173	IPC	pareital_cortex	Neocortex	170	1	2.59762	NDI
HSB173.ITC	6	HSB173	ITC	temporal_cortex	Neocortex	170	1	2.61019	NDI
HSB173.M1C	6	HSB173	M1C	frontal_cortex	Neocortex	170	1	2.61116	NDI
HSB173.S1C	6	HSB173	S1C	pareital_cortex	Neocortex	170	1	2.55196	NDI
HSB173.STC	6	HSB173	STC	temporal_cortex	Neocortex	170	1	2.56661	NDI
HSB173.V1C	6	HSB173	V1C	occipital_cortex	Neocortex	170	1	2.55575	NDI
HSB173.VFC	6	HSB173	VFC	frontal_cortex	Neocortex	170	1	2.58055	NDI
HSB174.A1C	7	HSB174	A1C	temporal_cortex	Neocortex	613	1	2.38284	NDI
HSB174.DFC	7	HSB174	DFC	frontal_cortex	Neocortex	613	1	2.1294	NDI
HSB174.IPC	7	HSB174	IPC	pareital_cortex	Neocortex	613	1	2.48978	NDI
HSB174.ITC	7	HSB174	ITC	temporal_cortex	Neocortex	613	1	2.43213	NDI
HSB174.MFC	7	HSB174	MFC	frontal_cortex	Neocortex	613	1	2.06152	NDI
HSB174.OFC	7	HSB174	OFC	frontal_cortex	Neocortex	613	1	2.60732	NDI
HSB174.STC	7	HSB174	STC	temporal_cortex	Neocortex	613	1	2.23113	NDI
HSB174.V1C	7	HSB174	V1C	occipital_cortex	Neocortex	613	1	2.34777	NDI
HSB174.VFC	7	HSB174	VFC	frontal_cortex	Neocortex	613	1	2.1139	NDI
HSB175.A1C	7	HSB175	A1C	temporal_cortex	Neocortex	613	1	2.51658	NDI
HSB175.DFC	7	HSB175	DFC	frontal_cortex	Neocortex	613	1	2.45616	NDI
HSB175.IPC	7	HSB175	IPC	pareital_cortex	Neocortex	613	1	2.52191	NDI
HSB175.ITC	7	HSB175	ITC	temporal_cortex	Neocortex	613	1	2.44257	NDI
HSB175.M1C	7	HSB175	M1C	frontal_cortex	Neocortex	613	1	2.53311	NDI
HSB175.MFC	7	HSB175	MFC	frontal_cortex	Neocortex	613	1	2.55672	NDI
HSB175.OFC	7	HSB175	OFC	frontal_cortex	Neocortex	613	1	2.56709	NDI
HSB175.S1C	7	HSB175	S1C	pareital_cortex	Neocortex	613	1	2.52361	NDI
HSB175.STC	7	HSB175	STC	temporal_cortex	Neocortex	613	1	2.44771	NDI
HSB175.V1C	7	HSB175	V1C	occipital_cortex	Neocortex	613	1	2.61296	NDI
HSB175.VFC	7	HSB175	VFC	frontal_cortex	Neocortex	613	1	2.47896	NDI
HSB178.A1C	3	HSB178	A1C	temporal_cortex	Neocortex	18	0	2.55289	NDI
HSB178.DFC	3	HSB178	DFC	frontal_cortex	Neocortex	18	0	2.53494	NDI
HSB178.IPC	3	HSB178	IPC	pareital_cortex	Neocortex	18	0	2.50622	NDI
HSB178.ITC	3	HSB178	ITC	temporal_cortex	Neocortex	18	0	2.53596	NDI
HSB178.M1C	3	HSB178	M1C	frontal_cortex	Neocortex	18	0	2.52369	NDI
HSB178.MFC	3	HSB178	MFC	frontal_cortex	Neocortex	18	0	2.50461	NDI
HSB178.OFC	3	HSB178	OFC	frontal_cortex	Neocortex	18	0	2.58143	NDI
HSB178.S1C	3	HSB178	S1C	pareital_cortex	Neocortex	18	0	2.4921	NDI
HSB178.STC	3	HSB178	STC	temporal_cortex	Neocortex	18	0	2.44923	NDI
HSB178.V1C	3	HSB178	V1C	occipital_cortex	Neocortex	18	0	2.55453	NDI
HSB178.VFC	3	HSB178	VFC	frontal_cortex	Neocortex	18	0	2.44481	NDI
HSB194.A1C	5	HSB194	A1C	temporal_cortex	Neocortex	55		2.6858	NDI
HSB194.DFC	5	HSB194	DFC	frontal_cortex	Neocortex	55		2.62774	NDI
HSB194.IPC	5	HSB194	IPC	pareital_cortex	Neocortex	55		2.68005	NDI
HSB194.ITC	5	HSB194	ITC	temporal_cortex	Neocortex	55		2.59142	NDI
HSB194.M1C	5	HSB194	M1C	frontal_cortex	Neocortex	55		2.69662	NDI
HSB194.MFC	5	HSB194	MFC	frontal_cortex	Neocortex	55		2.69542	NDI
HSB194.OFC	5	HSB194	OFC	frontal_cortex	Neocortex	55		2.69285	NDI
HSB194.S1C	5	HSB194	S1C	pareital_cortex	Neocortex	55		2.66552	NDI
HSB194.STC	5	HSB194	STC	temporal_cortex	Neocortex	55		2.65251	NDI
HSB194.V1C	5	HSB194	V1C	occipital_cortex	Neocortex	55		2.65101	NDI
HSB194.VFC	5	HSB194	VFC	frontal_cortex	Neocortex	55		2.67286	NDI
HSB92.DFC	4	HSB92	DFC	frontal_cortex	Neocortex	22	0	2.54516	NDI
HSB92.IPC	4	HSB92	IPC	pareital_cortex	Neocortex	22	0	2.6061	NDI
HSB92.ITC	4	HSB92	ITC	temporal_cortex	Neocortex	22	0	2.67246	NDI
HSB92.M1C	4	HSB92	M1C	frontal_cortex	Neocortex	22	0	2.49229	NDI
HSB92.MFC	4	HSB92	MFC	frontal_cortex	Neocortex	22	0	2.55293	NDI
HSB92.OFC	4	HSB92	OFC	frontal_cortex	Neocortex	22	0	2.58437	NDI
HSB92.S1C	4	HSB92	S1C	pareital_cortex	Neocortex	22	0	2.47839	NDI
HSB92.STC	4	HSB92	STC	temporal_cortex	Neocortex	22	0	2.53753	NDI
HSB92.V1C	4	HSB92	V1C	occipital_cortex	Neocortex	22	0	2.5155	NDI
HSB92.VFC	4	HSB92	VFC	frontal_cortex	Neocortex	22	0	2.47841	NDI
HSB96.A1C	3	HSB96	A1C	temporal_cortex	Neocortex	18	0	2.55659	NDI
HSB96.DFC	3	HSB96	DFC	frontal_cortex	Neocortex	18	0	2.63436	NDI
HSB96.IPC	3	HSB96	IPC	pareital_cortex	Neocortex	18	0	2.59614	NDI
HSB96.MFC	3	HSB96	MFC	frontal_cortex	Neocortex	18	0	2.63506	NDI
HSB96.MSC	3	HSB96	MSC	frontal_cortex	Neocortex	18	0	2.56515	NDI
HSB96.STC	3	HSB96	STC	temporal_cortex	Neocortex	18	0	2.65624	NDI
HSB96.V1C	3	HSB96	V1C	occipital_cortex	Neocortex	18	0	2.61466	NDI
HSB96.VFC	3	HSB96	VFC	frontal_cortex	Neocortex	18	0	2.6306	NDI
HSB97.A1C	3	HSB97	A1C	temporal_cortex	Neocortex	18	0	2.54313	NDI
HSB97.DFC	3	HSB97	DFC	frontal_cortex	Neocortex	18	0	2.47047	NDI
HSB97.IPC	3	HSB97	IPC	pareital_cortex	Neocortex	18	0	2.57778	NDI
HSB97.MFC	3	HSB97	MFC	frontal_cortex	Neocortex	18	0	2.52627	NDI
HSB97.MSC	3	HSB97	MSC	frontal_cortex	Neocortex	18	0	2.47482	NDI
HSB97.OFC	3	HSB97	OFC	frontal_cortex	Neocortex	18	0	2.56931	NDI
HSB97.STC	3	HSB97	STC	temporal_cortex	Neocortex	18	0	2.52514	NDI
HSB97.V1C	3	HSB97	V1C	occipital_cortex	Neocortex	18	0	2.46736	NDI
HSB97.VFC	3	HSB97	VFC	frontal_cortex	Neocortex	18	0	2.50814	NDI
HSB98.A1C	4	HSB98	A1C	temporal_cortex	Neocortex	22	0	2.56726	NDI
HSB98.DFC	4	HSB98	DFC	frontal_cortex	Neocortex	22	0	2.48846	NDI
HSB98.IPC	4	HSB98	IPC	pareital_cortex	Neocortex	22	0	2.54591	NDI
HSB98.MFC	4	HSB98	MFC	frontal_cortex	Neocortex	22	0	2.55731	NDI
HSB98.MSC	4	HSB98	MSC	frontal_cortex	Neocortex	22	0	2.50736	NDI
HSB98.STC	4	HSB98	STC	temporal_cortex	Neocortex	22	0	2.55571	NDI
HSB98.V1C	4	HSB98	V1C	occipital_cortex	Neocortex	22	0	2.48893	NDI
HSB98.VFC	4	HSB98	VFC	frontal_cortex	Neocortex	22	0	2.44687	NDI

## Sheet: Fig 2 b
Fig 2 B: PLS weights, representing strength of association with regional MRI metrics and schizophrenia
PLS weights for surface area, cortical thickness and neurite density index
Modality	region	pls_weight	pvalue	fdr.pvalue	label
SA	V1	14.7198	4.80879e-49	6.09565e-49	rh_R_V1
CT	V1	16.4437	9.30845e-61	1.29786e-59	rh_R_V1
NDI	V1	13.3286	1.57805e-40	4.98331e-40	rh_R_V1
SA	FEF	9.55142	1.27928e-21	1.28643e-21	rh_R_FEF
CT	FEF	12.3135	7.65856e-35	1.88841e-34	rh_R_FEF
NDI	FEF	10.742	6.45986e-27	1.21122e-26	rh_R_FEF
SA	OP4	24.9338	3.19925e-137	3.59915e-136	rh_R_OP4
CT	OP4	16.9437	2.14345e-64	3.85821e-63	rh_R_OP4
NDI	OP4	20.3445	5.19836e-92	4.67852e-90	rh_R_OP4
SA	OP1	22.3539	1.10538e-110	5.52689e-110	rh_R_OP1
CT	OP1	18.1377	1.60696e-73	3.61567e-72	rh_R_OP1
NDI	OP1	17.3118	3.83509e-67	5.31013e-66	rh_R_OP1
SA	OP2-3	23.0653	1.03409e-117	6.41847e-117	rh_R_OP2-3
CT	OP2-3	12.5707	3.06031e-36	8.34629e-36	rh_R_OP2-3
NDI	OP2-3	11.223	3.14573e-29	6.43446e-29	rh_R_OP2-3
SA	52	20.4315	8.77433e-93	3.15876e-92	rh_R_52
CT	52	10.1487	3.35665e-24	4.75746e-24	rh_R_52
NDI	52	7.56172	3.97773e-14	4.6193e-14	rh_R_52
SA	RI	17.3064	4.21024e-67	7.3577e-67	rh_R_RI
CT	RI	8.91957	4.68092e-19	5.68809e-19	rh_R_RI
NDI	RI	5.67869	1.35728e-08	1.44563e-08	rh_R_RI
SA	PFcm	20.6161	1.96793e-94	7.22913e-94	rh_R_PFcm
CT	PFcm	11.2253	3.06273e-29	5.45832e-29	rh_R_PFcm
NDI	PFcm	16.4242	1.28285e-60	1.21533e-59	rh_R_PFcm
SA	PoI2	27.9555	5.64872e-172	2.03354e-170	rh_R_PoI2
CT	PoI2	13.6028	3.85402e-42	1.36024e-41	rh_R_PoI2
NDI	PoI2	14.047	8.03519e-45	3.52764e-44	rh_R_PoI2
SA	TA2	28.2114	4.24387e-175	1.90974e-173	rh_R_TA2
CT	TA2	11.2022	3.97682e-29	7.01791e-29	rh_R_TA2
NDI	TA2	11.5332	8.97886e-31	1.92404e-30	rh_R_TA2
SA	FOP4	17.6648	7.83129e-70	1.48382e-69	rh_R_FOP4
CT	FOP4	10.9387	7.52823e-28	1.26643e-27	rh_R_FOP4
NDI	FOP4	13.8882	7.46794e-44	3.05507e-43	rh_R_FOP4
SA	MI	25.3839	3.80079e-142	5.70119e-141	rh_R_MI
CT	MI	10.0789	6.84726e-24	9.55432e-24	rh_R_MI
NDI	MI	11.9068	1.09025e-32	2.54864e-32	rh_R_MI
SA	PEF	8.36131	6.20271e-17	6.20271e-17	rh_R_PEF
CT	PEF	8.92198	4.58009e-19	5.60827e-19	rh_R_PEF
NDI	PEF	6.28517	3.27493e-10	3.57265e-10	rh_R_PEF
SA	Pir	20.2471	3.76894e-91	1.28002e-90	rh_R_Pir
CT	Pir	7.14778	8.81944e-13	9.07142e-13	rh_R_Pir
NDI	Pir	11.1312	8.84377e-29	1.76875e-28	rh_R_Pir
SA	AVI	18.9959	1.84371e-80	4.80967e-80	rh_R_AVI
CT	AVI	13.5747	5.65749e-42	1.95836e-41	rh_R_AVI
NDI	AVI	14.6606	1.15282e-48	5.6083e-48	rh_R_AVI
SA	AAIC	25.822	5.01681e-147	1.00336e-145	rh_R_AAIC
CT	AAIC	11.757	6.50274e-32	1.28626e-31	rh_R_AAIC
NDI	AAIC	13.6424	2.24023e-42	7.90669e-42	rh_R_AAIC
SA	FOP1	18.9734	2.82888e-80	7.1718e-80	rh_R_FOP1
CT	FOP1	7.93025	2.18714e-15	2.40052e-15	rh_R_FOP1
NDI	FOP1	16.3273	6.30794e-60	5.67715e-59	rh_R_FOP1
SA	FOP3	22.3914	4.7734e-111	2.45489e-110	rh_R_FOP3
CT	FOP3	7.19027	6.46617e-13	6.72781e-13	rh_R_FOP3
NDI	FOP3	8.7724	1.74898e-18	2.51209e-18	rh_R_FOP3
SA	FOP2	21.631	9.18333e-104	3.93571e-103	rh_R_FOP2
CT	FOP2	6.97227	3.11875e-12	3.18963e-12	rh_R_FOP2
NDI	FOP2	13.2142	7.2676e-40	2.21723e-39	rh_R_FOP2
SA	PFt	18.3105	6.82533e-75	1.51674e-74	rh_R_PFt
CT	PFt	10.4682	1.20949e-25	1.82948e-25	rh_R_PFt
NDI	PFt	11.113	1.0849e-28	2.12263e-28	rh_R_PFt
SA	AIP	10.6196	2.41656e-26	2.47148e-26	rh_R_AIP
CT	AIP	13.8844	7.87807e-44	3.01713e-43	rh_R_AIP
NDI	AIP	9.58269	9.45534e-22	1.5333e-21	rh_R_AIP
SA	EC	15.8834	8.25984e-57	1.17998e-56	rh_R_EC
CT	EC	7.41524	1.21403e-13	1.2705e-13	rh_R_EC
NDI	EC	5.65476	1.56061e-08	1.64275e-08	rh_R_EC
SA	PreS	20.6434	1.11847e-94	4.19426e-94	rh_R_PreS
CT	PreS	10.1891	2.21848e-24	3.22038e-24	rh_R_PreS
NDI	PreS	8.02075	1.05098e-15	1.27822e-15	rh_R_PreS
SA	55b	10.0215	1.22566e-23	1.24643e-23	rh_R_55b
CT	55b	10.9184	9.41286e-28	1.56881e-27	rh_R_55b
NDI	55b	13.1264	2.32522e-39	6.75065e-39	rh_R_55b
SA	H	19.8266	1.75392e-87	5.44321e-87	rh_R_H
CT	H	9.77249	1.47782e-22	1.97042e-22	rh_R_H
NDI	H	5.67141	1.41627e-08	1.49958e-08	rh_R_H
SA	ProS	12.8532	8.24779e-38	9.10799e-38	rh_R_ProS
CT	ProS	10.2678	9.83885e-25	1.45163e-24	rh_R_ProS
NDI	ProS	5.0854	3.66844e-07	3.77326e-07	rh_R_ProS
SA	PeEc	16.1813	6.82809e-59	1.01575e-58	rh_R_PeEc
CT	PeEc	9.39553	5.69325e-21	7.42597e-21	rh_R_PeEc
NDI	PeEc	12.0372	2.2642e-33	5.50752e-33	rh_R_PeEc
SA	STGa	24.2587	5.34931e-130	4.81438e-129	rh_R_STGa
CT	STGa	11.2809	1.6311e-29	2.96563e-29	rh_R_STGa
NDI	STGa	10.0277	1.15225e-23	2.01364e-23	rh_R_STGa
SA	PBelt	19.2763	8.49292e-83	2.28168e-82	rh_R_PBelt
CT	PBelt	10.0637	7.99482e-24	1.10698e-23	rh_R_PBelt
NDI	PBelt	7.2128	5.48128e-13	6.2445e-13	rh_R_PBelt
SA	A5	24.2541	5.98235e-130	5.12773e-129	rh_R_A5
CT	A5	12.2074	2.83879e-34	6.72346e-34	rh_R_A5
NDI	A5	17.3969	8.70744e-68	1.30612e-66	rh_R_A5
SA	PHA1	15.3673	2.71244e-53	3.61659e-53	rh_R_PHA1
CT	PHA1	10.7386	6.70568e-27	1.06816e-26	rh_R_PHA1
NDI	PHA1	12.8054	1.52843e-37	4.23257e-37	rh_R_PHA1
SA	PHA3	18.2149	3.93258e-74	8.52848e-74	rh_R_PHA3
CT	PHA3	10.586	3.45979e-26	5.36865e-26	rh_R_PHA3
NDI	PHA3	8.33512	7.742e-17	9.8834e-17	rh_R_PHA3
SA	STSda	18.9189	7.96661e-80	1.99165e-79	rh_R_STSda
CT	STSda	8.03191	9.59694e-16	1.05978e-15	rh_R_STSda
NDI	STSda	15.8892	7.52487e-57	5.41791e-56	rh_R_STSda
SA	STSdp	17.6849	5.47928e-70	1.06051e-69	rh_R_STSdp
CT	STSdp	13.1706	1.29646e-39	3.88937e-39	rh_R_STSdp
NDI	STSdp	10.3062	6.60714e-25	1.17751e-24	rh_R_STSdp
SA	V3A	15.8369	1.73033e-56	2.45244e-56	rh_R_V3A
CT	V3A	8.83657	9.87014e-19	1.17657e-18	rh_R_V3A
NDI	V3A	8.53902	1.35369e-17	1.75299e-17	rh_R_V3A
SA	STSvp	16.9364	2.42609e-64	4.04349e-64	rh_R_STSvp
CT	STSvp	9.37955	6.62576e-21	8.58013e-21	rh_R_STSvp
NDI	STSvp	6.61267	3.77437e-11	4.19375e-11	rh_R_STSvp
SA	TGd	26.5341	3.92232e-155	1.0086e-153	rh_R_TGd
CT	TGd	11.06	1.96167e-28	3.42815e-28	rh_R_TGd
NDI	TGd	9.67896	3.70451e-22	6.23189e-22	rh_R_TGd
SA	TE1a	18.2788	1.22172e-74	2.68183e-74	rh_R_TE1a
CT	TE1a	10.6629	1.51738e-26	2.37503e-26	rh_R_TE1a
NDI	TE1a	14.236	5.48099e-46	2.52969e-45	rh_R_TE1a
SA	TE1p	16.8153	1.88691e-63	3.05986e-63	rh_R_TE1p
CT	TE1p	11.7743	5.2979e-32	1.05958e-31	rh_R_TE1p
NDI	TE1p	13.3697	9.0966e-41	2.92391e-40	rh_R_TE1p
SA	TE2a	19.8794	6.13685e-88	1.93795e-87	rh_R_TE2a
CT	TE2a	15.2834	9.86603e-53	6.83033e-52	rh_R_TE2a
NDI	TE2a	11.4671	1.93041e-30	4.08794e-30	rh_R_TE2a
SA	TF	15.8102	2.64743e-56	3.69409e-56	rh_R_TF
CT	TF	8.06787	7.15325e-16	7.99742e-16	rh_R_TF
NDI	TF	16.054	5.35764e-58	4.01823e-57	rh_R_TF
SA	TE2p	22.9845	6.65886e-117	3.99532e-116	rh_R_TE2p
CT	TE2p	13.8203	1.92326e-43	7.06503e-43	rh_R_TE2p
NDI	TE2p	12.0236	2.67196e-33	6.41271e-33	rh_R_TE2p
SA	PHT	17.9713	3.26735e-72	6.76004e-72	rh_R_PHT
CT	PHT	11.3407	8.24498e-30	1.53e-29	rh_R_PHT
NDI	PHT	15.8611	1.17873e-56	8.16045e-56	rh_R_PHT
SA	PH	17.8411	3.3898e-71	6.85577e-71	rh_R_PH
CT	PH	12.197	3.22639e-34	7.44551e-34	rh_R_PH
NDI	PH	8.08538	6.19714e-16	7.64032e-16	rh_R_PH
SA	TPOJ1	18.9827	2.3711e-80	6.09712e-80	rh_R_TPOJ1
CT	TPOJ1	12.3428	5.32802e-35	1.35077e-34	rh_R_TPOJ1
NDI	TPOJ1	10.5503	5.06383e-26	9.30092e-26	rh_R_TPOJ1
SA	RSC	25.6507	4.15026e-145	7.47047e-144	rh_R_RSC
CT	RSC	14.9628	1.2842e-50	7.70522e-50	rh_R_RSC
NDI	RSC	15.5641	1.27564e-54	8.50428e-54	rh_R_RSC
SA	TPOJ2	16.1927	5.67718e-59	8.51577e-59	rh_R_TPOJ2
CT	TPOJ2	12.52	5.8023e-36	1.5359e-35	rh_R_TPOJ2
NDI	TPOJ2	16.2848	1.26524e-59	1.08449e-58	rh_R_TPOJ2
SA	TPOJ3	12.3639	4.09587e-35	4.41471e-35	rh_R_TPOJ3
CT	TPOJ3	7.84885	4.19876e-15	4.58047e-15	rh_R_TPOJ3
NDI	TPOJ3	10.0578	8.48354e-24	1.49709e-23	rh_R_TPOJ3
SA	DVT	20.2842	1.77298e-91	6.13723e-91	rh_R_DVT
CT	DVT	16.4433	9.37345e-61	1.29786e-59	rh_R_DVT
NDI	DVT	12.1456	6.05292e-34	1.4925e-33	rh_R_DVT
SA	PGp	14.3774	7.17888e-47	8.55761e-47	rh_R_PGp
CT	PGp	13.3834	7.55747e-41	2.51916e-40	rh_R_PGp
NDI	PGp	9.42539	4.28517e-21	6.82594e-21	rh_R_PGp
SA	IP2	11.6145	3.47956e-31	3.6414e-31	rh_R_IP2
CT	IP2	10.5803	3.67908e-26	5.66013e-26	rh_R_IP2
NDI	IP2	8.9708	2.94357e-19	4.30766e-19	rh_R_IP2
SA	IP1	11.7713	5.48634e-32	5.77509e-32	rh_R_IP1
CT	IP1	16.2073	4.47653e-59	5.37184e-58	rh_R_IP1
NDI	IP1	9.3924	5.86456e-21	9.17931e-21	rh_R_IP1
SA	IP0	14.4947	1.3092e-47	1.59228e-47	rh_R_IP0
CT	IP0	12.1472	5.93784e-34	1.33601e-33	rh_R_IP0
NDI	IP0	10.9109	1.02277e-27	1.9585e-27	rh_R_IP0
SA	PFop	19.7161	1.56837e-86	4.7051e-86	rh_R_PFop
CT	PFop	10.9725	5.18033e-28	8.88057e-28	rh_R_PFop
NDI	PFop	19.4611	2.3447e-84	1.40682e-82	rh_R_PFop
SA	PF	18.4561	4.65578e-76	1.07441e-75	rh_R_PF
CT	PF	15.1757	5.12096e-52	3.41397e-51	rh_R_PF
NDI	PF	20.6718	6.22009e-95	1.11962e-92	rh_R_PF
SA	PFm	12.9676	1.86702e-38	2.07446e-38	rh_R_PFm
CT	PFm	12.9755	1.68405e-38	4.96932e-38	rh_R_PFm
NDI	PFm	13.7873	3.03849e-43	1.18271e-42	rh_R_PFm
SA	POS2	20.9424	2.20173e-97	9.00708e-97	rh_R_POS2
CT	POS2	11.3201	1.04378e-29	1.91714e-29	rh_R_POS2
NDI	POS2	13.3122	1.96555e-40	6.09998e-40	rh_R_POS2
SA	PGi	15.8285	1.98006e-56	2.78447e-56	rh_R_PGi
CT	PGi	18.5402	9.79065e-77	2.51759e-75	rh_R_PGi
NDI	PGi	15.1638	6.13695e-52	3.56339e-51	rh_R_PGi
SA	PGs	15.3643	2.83942e-53	3.75805e-53	rh_R_PGs
CT	PGs	15.4502	7.51812e-54	5.63859e-53	rh_R_PGs
NDI	PGs	11.7763	5.16865e-32	1.17767e-31	rh_R_PGs
SA	V6A	10.9079	1.05654e-27	1.08673e-27	rh_R_V6A
CT	V6A	10.104	5.30551e-24	7.46087e-24	rh_R_V6A
NDI	V6A		0.0537267	0.0537267	rh_R_V6A
SA	VMV1	15.4674	5.7606e-54	7.7963e-54	rh_R_VMV1
CT	VMV1	8.5318	1.44089e-17	1.68415e-17	rh_R_VMV1
NDI	VMV1	12.3487	4.95319e-35	1.29214e-34	rh_R_VMV1
SA	VMV3	17.273	7.50973e-67	1.29976e-66	rh_R_VMV3
CT	VMV3	10.6748	1.33536e-26	2.10846e-26	rh_R_VMV3
NDI	VMV3	9.84605	7.12879e-23	1.21055e-22	rh_R_VMV3
SA	PHA2	15.2759	1.10675e-52	1.4332e-52	rh_R_PHA2
CT	PHA2	8.27035	1.33564e-16	1.54112e-16	rh_R_PHA2
NDI	PHA2	9.16114	5.13511e-20	7.7674e-20	rh_R_PHA2
SA	V4t	20.1768	1.56472e-90	5.1209e-90	rh_R_V4t
CT	V4t	9.121	7.44314e-20	9.30392e-20	rh_R_V4t
NDI	V4t	8.71042	3.02753e-18	4.29099e-18	rh_R_V4t
SA	FST	16.3507	4.30013e-60	6.61558e-60	rh_R_FST
CT	FST	10.8171	2.8578e-27	4.6764e-27	rh_R_FST
NDI	FST	7.88859	3.05629e-15	3.66755e-15	rh_R_FST
SA	V3CD	14.5289	7.94944e-48	9.80068e-48	rh_R_V3CD
CT	V3CD	11.3789	5.32597e-30	9.98618e-30	rh_R_V3CD
NDI	V3CD	8.77179	1.75846e-18	2.51209e-18	rh_R_V3CD
SA	LO3	16.1449	1.23347e-58	1.80508e-58	rh_R_LO3
CT	LO3	8.15386	3.52491e-16	3.99046e-16	rh_R_LO3
NDI	LO3	7.6561	1.91669e-14	2.24028e-14	rh_R_LO3
SA	V7	14.4771	1.69144e-47	2.04335e-47	rh_R_V7
CT	V7	8.24233	1.68884e-16	1.93625e-16	rh_R_V7
NDI	V7	6.44753	1.13688e-10	1.2478e-10	rh_R_V7
SA	VMV2	19.0606	5.36664e-81	1.42058e-80	rh_R_VMV2
CT	VMV2	9.4579	3.14176e-21	4.12786e-21	rh_R_VMV2
NDI	VMV2	7.69436	1.422e-14	1.68395e-14	rh_R_VMV2
SA	31pd	19.4926	1.26833e-84	3.51229e-84	rh_R_31pd
CT	31pd	10.3616	3.70834e-25	5.51655e-25	rh_R_31pd
NDI	31pd	12.2359	1.99871e-34	5.03867e-34	rh_R_31pd
SA	31a	18.6909	5.87136e-78	1.39058e-77	rh_R_31a
CT	31a	14.1832	1.164e-45	4.87256e-45	rh_R_31a
NDI	31a	17.6982	4.33045e-70	7.08619e-69	rh_R_31a
SA	VVC	17.1866	3.34857e-66	5.7404e-66	rh_R_VVC
CT	VVC	9.09741	9.251e-20	1.1484e-19	rh_R_VVC
NDI	VVC	16.994	9.09703e-65	1.09164e-63	rh_R_VVC
SA	25	28.3393	1.13416e-176	6.80499e-175	rh_R_25
CT	25	11.0432	2.36419e-28	4.09186e-28	rh_R_25
NDI	25	8.58474	9.10403e-18	1.22293e-17	rh_R_25
SA	s32	26.0957	4.07741e-150	9.17417e-149	rh_R_s32
CT	s32	8.50802	1.76922e-17	2.05458e-17	rh_R_s32
NDI	s32	9.01058	2.04964e-19	3.02405e-19	rh_R_s32
SA	pOFC	23.3207	2.73469e-120	1.82313e-119	rh_R_pOFC
CT	pOFC	10.7581	5.4267e-27	8.80005e-27	rh_R_pOFC
NDI	pOFC	3.66505	0.000247289	0.00025148	rh_R_pOFC
SA	PoI1	29.0596	1.16457e-185	1.04811e-183	rh_R_PoI1
CT	PoI1	11.8938	1.27418e-32	2.60627e-32	rh_R_PoI1
NDI	PoI1	13.6225	2.94161e-42	1.01825e-41	rh_R_PoI1
SA	Ig	22.0122	2.19962e-107	1.04192e-106	rh_R_Ig
CT	Ig	14.9135	2.69092e-50	1.56247e-49	rh_R_Ig
NDI	Ig	9.35691	8.21026e-21	1.27401e-20	rh_R_Ig
SA	FOP5	18.0789	4.67436e-73	1.00165e-72	rh_R_FOP5
CT	FOP5	10.5256	6.58189e-26	1.00402e-25	rh_R_FOP5
NDI	FOP5	13.0917	3.67099e-39	1.04885e-38	rh_R_FOP5
SA	IPS1	17.5388	7.24743e-69	1.33116e-68	rh_R_IPS1
CT	IPS1	12.1304	7.29069e-34	1.62015e-33	rh_R_IPS1
NDI	IPS1	5.9062	3.50085e-09	3.77337e-09	rh_R_IPS1
SA	p10p	15.2819	1.00932e-52	1.3165e-52	rh_R_p10p
CT	p10p	15.6339	4.27645e-55	3.66553e-54	rh_R_p10p
NDI	p10p	9.94131	2.75191e-23	4.76292e-23	rh_R_p10p
SA	p47r	11.3504	7.37925e-30	7.63371e-30	rh_R_p47r
CT	p47r	8.6969	3.41084e-18	4.01275e-18	rh_R_p47r
NDI	p47r	15.0593	3.00039e-51	1.68772e-50	rh_R_p47r
SA	TGv	20.6769	5.59709e-95	2.14357e-94	rh_R_TGv
CT	TGv	12.088	1.22183e-33	2.58741e-33	rh_R_TGv
NDI	TGv	11.1232	9.67691e-29	1.91411e-28	rh_R_TGv
SA	MBelt	24.1003	2.47916e-128	2.0284e-127	rh_R_MBelt
CT	MBelt	13.1764	1.19966e-39	3.72308e-39	rh_R_MBelt
NDI	MBelt	8.55076	1.22276e-17	1.59491e-17	rh_R_MBelt
SA	LBelt	16.4175	1.4346e-60	2.26516e-60	rh_R_LBelt
CT	LBelt	11.7855	4.63443e-32	9.37301e-32	rh_R_LBelt
NDI	LBelt	7.68054	1.58416e-14	1.86372e-14	rh_R_LBelt
SA	A4	25.204	3.62325e-140	4.65847e-139	rh_R_A4
CT	A4	14.5056	1.11591e-47	5.42874e-47	rh_R_A4
NDI	A4	14.042	8.62468e-45	3.69629e-44	rh_R_A4
SA	STSva	17.6623	8.18723e-70	1.53511e-69	rh_R_STSva
CT	STSva	6.33141	2.42937e-10	2.45667e-10	rh_R_STSva
NDI	STSva	11.9155	9.82725e-33	2.32751e-32	rh_R_STSva
SA	TE1m	18.6243	2.04133e-77	4.77194e-77	rh_R_TE1m
CT	TE1m	8.91892	4.70847e-19	5.68809e-19	rh_R_TE1m
NDI	TE1m	14.0185	1.20206e-44	5.03188e-44	rh_R_TE1m
SA	PI	30.1729	5.36606e-200	9.65891e-198	rh_R_PI
CT	PI	7.73916	1.00077e-14	1.07225e-14	rh_R_PI
NDI	PI	5.49184	3.97768e-08	4.11484e-08	rh_R_PI
SA	a32pr	22.8493	1.48537e-115	8.35523e-115	rh_R_a32pr
CT	a32pr	12.1002	1.05405e-33	2.31377e-33	rh_R_a32pr
NDI	a32pr	13.8164	2.02909e-43	8.11636e-43	rh_R_a32pr
SA	FFC	18.7204	3.3755e-78	8.10119e-78	rh_R_FFC
CT	FFC	11.5603	6.54445e-31	1.28044e-30	rh_R_FFC
NDI	FFC	13.1871	1.04111e-39	3.07212e-39	rh_R_FFC
SA	p24	17.8183	5.09921e-71	1.01984e-70	rh_R_p24
CT	p24	8.1882	2.65159e-16	3.0208e-16	rh_R_p24
NDI	p24	8.67949	3.97534e-18	5.59033e-18	rh_R_p24
SA	V3B	15.3375	4.29253e-53	5.63982e-53	rh_R_V3B
CT	V3B	12.2039	2.96388e-34	6.92855e-34	rh_R_V3B
NDI	V3B	8.07339	6.83706e-16	8.37191e-16	rh_R_V3B
SA	MST	11.4065	3.88037e-30	4.03738e-30	rh_R_MST
CT	MST	7.75476	8.85106e-15	9.54007e-15	rh_R_MST
NDI	MST	7.47742	7.57947e-14	8.74554e-14	rh_R_MST
SA	LO1	16.033	7.52129e-58	1.0918e-57	rh_R_LO1
CT	LO1	7.17463	7.25023e-13	7.50024e-13	rh_R_LO1
NDI	LO1	9.0245	1.80515e-19	2.68535e-19	rh_R_LO1
SA	LO2	19.7877	3.79631e-87	1.1582e-86	rh_R_LO2
CT	LO2	8.12111	4.61951e-16	5.19695e-16	rh_R_LO2
NDI	LO2	11.0495	2.20456e-28	4.26688e-28	rh_R_LO2
SA	PIT	14.7171	5.00358e-49	6.29821e-49	rh_R_PIT
CT	PIT	10.4422	1.59142e-25	2.38713e-25	rh_R_PIT
NDI	PIT	11.7418	7.78183e-32	1.75091e-31	rh_R_PIT
SA	MT	14.5078	1.08086e-47	1.3235e-47	rh_R_MT
CT	MT	9.25094	2.22528e-20	2.86107e-20	rh_R_MT
NDI	MT	8.57833	9.62588e-18	1.28345e-17	rh_R_MT
SA	A1	17.6102	2.05675e-69	3.81665e-69	rh_R_A1
CT	A1	11.45	2.35243e-30	4.45723e-30	rh_R_A1
NDI	A1	5.61183	2.00198e-08	2.0951e-08	rh_R_A1
SA	PSL	13.4391	3.56795e-41	4.09064e-41	rh_R_PSL
CT	PSL	10.7505	5.89552e-27	9.47494e-27	rh_R_PSL
NDI	PSL	12.4969	7.76526e-36	2.1178e-35	rh_R_PSL
SA	SFL	19.3634	1.57053e-83	4.28326e-83	rh_R_SFL
CT	SFL	13.1727	1.26008e-39	3.84431e-39	rh_R_SFL
NDI	SFL	9.58654	9.10862e-22	1.4905e-21	rh_R_SFL
SA	PCV	16.1728	7.84574e-59	1.15757e-58	rh_R_PCV
CT	PCV	13.2071	7.98415e-40	2.52131e-39	rh_R_PCV
NDI	PCV	18.7739	1.23554e-78	3.1771e-77	rh_R_PCV
SA	STV	12.5837	2.5944e-36	2.83025e-36	rh_R_STV
CT	STV	12.9368	2.79052e-38	8.1015e-38	rh_R_STV
NDI	STV	17.1276	9.23209e-66	1.18698e-64	rh_R_STV
SA	7Pm	15.4098	1.40695e-53	1.88994e-53	rh_R_7Pm
CT	7Pm	9.94636	2.61588e-23	3.56711e-23	rh_R_7Pm
NDI	7Pm	9.04178	1.54139e-19	2.31209e-19	rh_R_7Pm
SA	V6	14.8486	7.10153e-50	9.06578e-50	rh_R_V6
CT	V6	14.9988	7.48067e-51	4.64318e-50	rh_R_V6
NDI	V6	6.99648	2.62471e-12	2.97137e-12	rh_R_V6
SA	7m	19.6248	9.49349e-86	2.75618e-85	rh_R_7m
CT	7m	13.8108	2.19502e-43	7.90208e-43	rh_R_7m
NDI	7m	19.0087	1.44524e-80	4.33571e-79	rh_R_7m
SA	POS1	21.0379	2.94873e-98	1.23435e-97	rh_R_POS1
CT	POS1	12.7676	2.48855e-37	7.11015e-37	rh_R_POS1
NDI	POS1	13.763	4.2533e-43	1.59499e-42	rh_R_POS1
SA	23d	22.2404	1.39583e-109	6.79051e-109	rh_R_23d
CT	23d	8.05472	7.96637e-16	8.85152e-16	rh_R_23d
NDI	23d	10.7952	3.62744e-27	6.87305e-27	rh_R_23d
SA	v23ab	16.9148	3.5006e-64	5.72825e-64	rh_R_v23ab
CT	v23ab	12.567	3.20664e-36	8.61486e-36	rh_R_v23ab
NDI	v23ab	15.5532	1.51264e-54	9.7241e-54	rh_R_v23ab
SA	d23ab	24.2929	2.33008e-130	2.20744e-129	rh_R_d23ab
CT	d23ab	7.70796	1.27848e-14	1.35369e-14	rh_R_d23ab
NDI	d23ab	13.6118	3.4096e-42	1.15798e-41	rh_R_d23ab
SA	31pv	20.8279	2.41649e-96	9.45584e-96	rh_R_31pv
CT	31pv	9.9256	3.2215e-23	4.35992e-23	rh_R_31pv
NDI	31pv	7.73874	1.0041e-14	1.19693e-14	rh_R_31pv
SA	5m	19.5373	5.28838e-85	1.48736e-84	rh_R_5m
CT	5m	12.0936	1.14152e-33	2.46529e-33	rh_R_5m
NDI	5m	9.39353	5.80231e-21	9.16154e-21	rh_R_5m
SA	5mv	22.7982	4.77714e-115	2.60571e-114	rh_R_5mv
CT	5mv	10.8973	1.18681e-27	1.95987e-27	rh_R_5mv
NDI	5mv	16.7356	7.21221e-63	7.21221e-62	rh_R_5mv
SA	23c	25.0214	3.57764e-138	4.29316e-137	rh_R_23c
CT	23c	10.9665	5.53441e-28	9.39806e-28	rh_R_23c
NDI	23c	3.22591	0.00125572	0.00126273	rh_R_23c
SA	5L	15.9584	2.49208e-57	3.5886e-57	rh_R_5L
CT	5L	14.4422	2.8088e-47	1.33049e-46	rh_R_5L
NDI	5L	7.94309	1.97202e-15	2.3823e-15	rh_R_5L
SA	V2	15.1023	1.56482e-51	2.01191e-51	rh_R_V2
CT	V2	20.1419	3.17173e-90	5.70912e-88	rh_R_V2
NDI	V2	11.5916	4.543e-31	9.97245e-31	rh_R_V2
SA	24dd	23.2276	2.39659e-119	1.54067e-118	rh_R_24dd
CT	24dd	15.0983	1.66128e-51	1.06797e-50	rh_R_24dd
NDI	24dd	14.7452	3.30541e-49	1.6527e-48	rh_R_24dd
SA	24dv	22.9043	4.20687e-116	2.4427e-115	rh_R_24dv
CT	24dv	13.3842	7.48374e-41	2.51916e-40	rh_R_24dv
NDI	24dv	13.7448	5.47159e-43	1.96977e-42	rh_R_24dv
SA	7AL	13.4379	3.62475e-41	4.12946e-41	rh_R_7AL
CT	7AL	10.2392	1.3235e-24	1.93683e-24	rh_R_7AL
NDI	7AL	7.36979	1.70891e-13	1.95926e-13	rh_R_7AL
SA	SCEF	24.499	1.51352e-132	1.60255e-131	rh_R_SCEF
CT	SCEF	13.9284	4.26006e-44	1.70103e-43	rh_R_SCEF
NDI	SCEF	12.3675	3.91649e-35	1.05219e-34	rh_R_SCEF
SA	6ma	18.8844	1.53358e-79	3.73032e-79	rh_R_6ma
CT	6ma	11.5225	1.01631e-30	1.96705e-30	rh_R_6ma
NDI	6ma	8.25291	1.54578e-16	1.93223e-16	rh_R_6ma
SA	7Am	13.5081	1.40177e-41	1.61743e-41	rh_R_7Am
CT	7Am	8.88694	6.28162e-19	7.53794e-19	rh_R_7Am
NDI	7Am	11.6391	2.60821e-31	5.79603e-31	rh_R_7Am
SA	7PL	17.9983	2.00798e-72	4.20274e-72	rh_R_7PL
CT	7PL	14.8421	7.82346e-50	4.26734e-49	rh_R_7PL
NDI	7PL	6.46719	9.98391e-11	1.10252e-10	rh_R_7PL
SA	7PC	12.018	2.8575e-33	3.0616e-33	rh_R_7PC
CT	7PC	16.0591	4.93315e-58	4.93315e-57	rh_R_7PC
NDI	7PC	11.2886	1.4937e-29	3.09042e-29	rh_R_7PC
SA	LIPv	11.8924	1.29607e-32	1.38042e-32	rh_R_LIPv
CT	LIPv	9.07148	1.17412e-19	1.44754e-19	rh_R_LIPv
NDI	LIPv	8.8965	5.76369e-19	8.36665e-19	rh_R_LIPv
SA	VIP	13.5214	1.17002e-41	1.35873e-41	rh_R_VIP
CT	VIP	9.23884	2.49193e-20	3.18119e-20	rh_R_VIP
NDI	VIP	3.40883	0.00065241	0.00065974	rh_R_VIP
SA	V3	18.3989	1.33947e-75	3.05195e-75	rh_R_V3
CT	V3	19.7734	5.05074e-87	4.54567e-85	rh_R_V3
NDI	V3	11.1646	6.07747e-29	1.22915e-28	rh_R_V3
SA	MIP	16.6258	4.5305e-62	7.28115e-62	rh_R_MIP
CT	MIP	15.5864	9.01125e-55	7.37284e-54	rh_R_MIP
NDI	MIP	4.65775	3.19686e-06	3.26952e-06	rh_R_MIP
SA	1	20.1859	1.3023e-90	4.34099e-90	rh_R_1
CT	1	19.1757	5.9063e-82	2.65783e-80	rh_R_1
NDI	1	9.91183	3.69801e-23	6.33945e-23	rh_R_1
SA	2	14.7014	6.31457e-49	7.89322e-49	rh_R_2
CT	2	14.6907	7.39932e-49	3.91728e-48	rh_R_2
NDI	2	10.3803	3.04657e-25	5.53922e-25	rh_R_2
SA	3a	22.4512	1.24626e-111	6.59784e-111	rh_R_3a
CT	3a	11.2336	2.78944e-29	5.02099e-29	rh_R_3a
NDI	3a	8.10868	5.11728e-16	6.35249e-16	rh_R_3a
SA	6d	16.402	1.84894e-60	2.86904e-60	rh_R_6d
CT	6d	16.4284	1.19813e-60	1.54045e-59	rh_R_6d
NDI	6d	9.53197	1.54332e-21	2.48034e-21	rh_R_6d
SA	6mp	14.0352	9.48763e-45	1.11619e-44	rh_R_6mp
CT	6mp	16.0041	1.19558e-57	1.13266e-56	rh_R_6mp
NDI	6mp	6.15319	7.59389e-10	8.23434e-10	rh_R_6mp
SA	6v	13.0812	4.22002e-39	4.71803e-39	rh_R_6v
CT	6v	13.9269	4.34707e-44	1.70103e-43	rh_R_6v
NDI	6v	13.3792	8.00222e-41	2.61891e-40	rh_R_6v
SA	p24pr	17.7845	9.32328e-71	1.84417e-70	rh_R_p24pr
CT	p24pr	7.83906	4.53935e-15	4.92219e-15	rh_R_p24pr
NDI	p24pr	8.66672	4.44764e-18	6.15827e-18	rh_R_p24pr
SA	33pr	17.5054	1.30248e-68	2.34447e-68	rh_R_33pr
CT	33pr	12.3213	6.95654e-35	1.73914e-34	rh_R_33pr
NDI	33pr	16.9154	3.4665e-64	3.89981e-63	rh_R_33pr
SA	a24pr	15.7319	9.13863e-56	1.25569e-55	rh_R_a24pr
CT	a24pr	7.72621	1.108e-14	1.18012e-14	rh_R_a24pr
NDI	a24pr	5.56085	2.6847e-08	2.79333e-08	rh_R_a24pr
SA	V4	19.6069	1.34933e-85	3.85523e-85	rh_R_V4
CT	V4	18.5972	3.3849e-77	1.01547e-75	rh_R_V4
NDI	V4	13.598	4.11525e-42	1.37175e-41	rh_R_V4
SA	p32pr	23.4447	1.49775e-121	1.07838e-120	rh_R_p32pr
CT	p32pr	5.33269	9.67711e-08	9.73117e-08	rh_R_p32pr
NDI	p32pr	12.3311	6.1594e-35	1.58385e-34	rh_R_p32pr
SA	a24	20.0022	5.26921e-89	1.69367e-88	rh_R_a24
CT	a24	11.4673	1.92534e-30	3.68683e-30	rh_R_a24
NDI	a24	8.28638	1.1675e-16	1.46959e-16	rh_R_a24
SA	d32	21.972	5.33364e-107	2.46168e-106	rh_R_d32
CT	d32	10.1577	3.06118e-24	4.40545e-24	rh_R_d32
NDI	d32	15.0121	6.12231e-51	3.24122e-50	rh_R_d32
SA	8BM	23.9467	9.99602e-127	7.82297e-126	rh_R_8BM
CT	8BM	18.815	5.68708e-79	2.04735e-77	rh_R_8BM
NDI	8BM	15.5509	1.56826e-54	9.73404e-54	rh_R_8BM
SA	p32	24.4485	5.21848e-132	5.21848e-131	rh_R_p32
CT	p32	7.68466	1.534e-14	1.61474e-14	rh_R_p32
NDI	p32	9.25489	2.14447e-20	3.27123e-20	rh_R_p32
SA	10r	17.1658	4.79003e-66	8.13401e-66	rh_R_10r
CT	10r	9.21556	3.09656e-20	3.92522e-20	rh_R_10r
NDI	10r	12.2352	2.01547e-34	5.03867e-34	rh_R_10r
SA	47m	21.7765	3.87234e-105	1.70005e-104	rh_R_47m
CT	47m	12.19	3.51612e-34	8.01141e-34	rh_R_47m
NDI	47m	10.3694	3.41645e-25	6.1496e-25	rh_R_47m
SA	8Av	19.6957	2.34648e-86	6.92403e-86	rh_R_8Av
CT	8Av	15.5459	1.69599e-54	1.3273e-53	rh_R_8Av
NDI	8Av	8.33014	8.07455e-17	1.02353e-16	rh_R_8Av
SA	8Ad	15.7463	7.2774e-56	1.00764e-55	rh_R_8Ad
CT	8Ad	17.459	2.93888e-68	5.87776e-67	rh_R_8Ad
NDI	8Ad	8.51164	1.71497e-17	2.20496e-17	rh_R_8Ad
SA	9m	27.063	2.683e-161	8.04901e-160	rh_R_9m
CT	9m	16.4887	4.42508e-61	7.24103e-60	rh_R_9m
NDI	9m	13.7861	3.0882e-43	1.18271e-42	rh_R_9m
SA	V8	16.3154	7.66863e-60	1.15996e-59	rh_R_V8
CT	V8	10.157	3.08381e-24	4.40545e-24	rh_R_V8
NDI	V8	11.4317	2.9022e-30	6.07436e-30	rh_R_V8
SA	8BL	18.3471	3.48102e-75	7.8323e-75	rh_R_8BL
CT	8BL	13.8241	1.82389e-43	6.83958e-43	rh_R_8BL
NDI	8BL	8.57584	9.83671e-18	1.30192e-17	rh_R_8BL
SA	9p	12.7663	2.52775e-37	2.77436e-37	rh_R_9p
CT	9p	12.066	1.59785e-33	3.34433e-33	rh_R_9p
NDI	9p	8.61026	7.28963e-18	9.86566e-18	rh_R_9p
SA	10d	17.4776	2.1226e-68	3.78286e-68	rh_R_10d
CT	10d	13.2551	4.21531e-40	1.37955e-39	rh_R_10d
NDI	10d	10.697	1.05136e-26	1.95098e-26	rh_R_10d
SA	8C	17.4305	4.84568e-68	8.5512e-68	rh_R_8C
CT	8C	15.7512	6.73462e-56	6.06116e-55	rh_R_8C
NDI	8C	14.9941	8.0201e-51	4.12462e-50	rh_R_8C
SA	44	16.9165	3.39798e-64	5.61135e-64	rh_R_44
CT	44	4.95193	7.34827e-07	7.34827e-07	rh_R_44
NDI	44	19.2577	1.21699e-82	5.47647e-81	rh_R_44
SA	45	17.6714	6.95961e-70	1.33269e-69	rh_R_45
CT	45	14.2151	7.38875e-46	3.16661e-45	rh_R_45
NDI	45	19.0453	7.18165e-81	2.58539e-79	rh_R_45
SA	47l	16.4141	1.51634e-60	2.3734e-60	rh_R_47l
CT	47l	14.5258	8.32046e-48	4.16023e-47	rh_R_47l
NDI	47l	15.2082	3.12071e-52	1.87242e-51	rh_R_47l
SA	a47r	16.4452	9.07459e-61	1.44551e-60	rh_R_a47r
CT	a47r	15.4153	1.29088e-53	9.29436e-53	rh_R_a47r
NDI	a47r	18.6729	8.22439e-78	1.85049e-76	rh_R_a47r
SA	6r	15.6114	6.09106e-55	8.306e-55	rh_R_6r
CT	6r	16.139	1.35784e-58	1.43771e-57	rh_R_6r
NDI	6r	13.205	8.2049e-40	2.46147e-39	rh_R_6r
SA	IFJa	14.468	1.92943e-47	2.31532e-47	rh_R_IFJa
CT	IFJa	10.0596	8.32996e-24	1.14457e-23	rh_R_IFJa
NDI	IFJa	11.5783	5.30633e-31	1.15077e-30	rh_R_IFJa
SA	4	23.7303	1.75705e-124	1.31779e-123	rh_R_4
CT	4	14.6222	2.02862e-48	1.04329e-47	rh_R_4
NDI	4	12.3513	4.79571e-35	1.26945e-34	rh_R_4
SA	IFJp	13.4075	5.4647e-41	6.18645e-41	rh_R_IFJp
CT	IFJp	12.4363	1.66035e-35	4.33134e-35	rh_R_IFJp
NDI	IFJp	5.75549	8.63885e-09	9.25591e-09	rh_R_IFJp
SA	IFSp	13.5239	1.12976e-41	1.3205e-41	rh_R_IFSp
CT	IFSp	13.2355	5.47047e-40	1.75837e-39	rh_R_IFSp
NDI	IFSp	13.7535	4.85011e-43	1.78167e-42	rh_R_IFSp
SA	IFSa	11.8778	1.54362e-32	1.63442e-32	rh_R_IFSa
CT	IFSa	12.642	1.2381e-36	3.42858e-36	rh_R_IFSa
NDI	IFSa	11.8027	3.78074e-32	8.72478e-32	rh_R_IFSa
SA	p9-46v	17.0817	2.03072e-65	3.41617e-65	rh_R_p9-46v
CT	p9-46v	12.2328	2.07562e-34	4.98149e-34	rh_R_p9-46v
NDI	p9-46v	16.0914	2.93211e-58	2.29469e-57	rh_R_p9-46v
SA	46	17.5119	1.16325e-68	2.115e-68	rh_R_46
CT	46	12.7293	4.06299e-37	1.14272e-36	rh_R_46
NDI	46	14.1929	1.01355e-45	4.56096e-45	rh_R_46
SA	a9-46v	12.3839	3.19552e-35	3.46503e-35	rh_R_a9-46v
CT	a9-46v	12.3624	4.17645e-35	1.07394e-34	rh_R_a9-46v
NDI	a9-46v	16.2715	1.57146e-59	1.28574e-58	rh_R_a9-46v
SA	9-46d	14.1007	3.75836e-45	4.45068e-45	rh_R_9-46d
CT	9-46d	13.9619	2.66299e-44	1.08941e-43	rh_R_9-46d
NDI	9-46d	12.8879	5.26443e-38	1.48062e-37	rh_R_9-46d
SA	9a	13.1741	1.23686e-39	1.39147e-39	rh_R_9a
CT	9a	9.5357	1.48876e-21	1.97042e-21	rh_R_9a
NDI	9a	9.65121	4.85813e-22	8.09688e-22	rh_R_9a
SA	10v	25.3132	2.28549e-141	3.16452e-140	rh_R_10v
CT	10v	16.177	7.32349e-59	8.23893e-58	rh_R_10v
NDI	10v	9.61502	6.90926e-22	1.14098e-21	rh_R_10v
SA	a10p	17.7468	1.82603e-70	3.57266e-70	rh_R_a10p
CT	a10p	14.2408	5.11141e-46	2.24403e-45	rh_R_a10p
NDI	a10p	8.65578	4.89534e-18	6.72642e-18	rh_R_a10p
SA	3b	20.8736	9.30427e-97	3.72171e-96	rh_R_3b
CT	3b	12.093	1.15047e-33	2.46529e-33	rh_R_3b
NDI	3b	6.84534	7.62936e-12	8.58303e-12	rh_R_3b
SA	10pp	20.3994	1.69231e-92	5.97285e-92	rh_R_10pp
CT	10pp	14.2763	3.07642e-46	1.38439e-45	rh_R_10pp
NDI	10pp	8.67067	4.29574e-18	5.99405e-18	rh_R_10pp
SA	11l	17.9106	9.74547e-72	1.99339e-71	rh_R_11l
CT	11l	14.8924	3.69378e-50	2.07775e-49	rh_R_11l
NDI	11l	16.8463	1.11772e-63	1.18347e-62	rh_R_11l
SA	13l	25.6395	5.53651e-145	9.05975e-144	rh_R_13l
CT	13l	8.82244	1.11991e-18	1.32621e-18	rh_R_13l
NDI	13l	15.0239	5.12229e-51	2.79398e-50	rh_R_13l
SA	OFC	21.8692	5.10316e-106	2.29642e-105	rh_R_OFC
CT	OFC	11.8989	1.1995e-32	2.48172e-32	rh_R_OFC
NDI	OFC	14.6179	2.1606e-48	1.02344e-47	rh_R_OFC
SA	47s	23.4048	3.81577e-121	2.64169e-120	rh_R_47s
CT	47s	6.36069	2.00855e-10	2.0426e-10	rh_R_47s
NDI	47s	18.1966	5.49208e-74	9.88574e-73	rh_R_47s
SA	LIPd	9.90448	3.98051e-23	4.02523e-23	rh_R_LIPd
CT	LIPd	9.9179	3.48002e-23	4.67465e-23	rh_R_LIPd
NDI	LIPd	6.62035	3.58338e-11	4.00627e-11	rh_R_LIPd
SA	6a	18.905	1.03794e-79	2.5593e-79	rh_R_6a
CT	6a	19.6587	4.87344e-86	2.92406e-84	rh_R_6a
NDI	6a	9.28549	1.60964e-20	2.47638e-20	rh_R_6a
SA	i6-8	18.0015	1.89576e-72	4.01454e-72	rh_R_i6-8
CT	i6-8	14.3708	7.89303e-47	3.64294e-46	rh_R_i6-8
NDI	i6-8	8.56918	1.04228e-17	1.36942e-17	rh_R_i6-8
SA	s6-8	14.562	4.89956e-48	6.08221e-48	rh_R_s6-8
CT	s6-8	12.2338	2.05113e-34	4.98149e-34	rh_R_s6-8
NDI	s6-8	8.64521	5.37045e-18	7.32334e-18	rh_R_s6-8
SA	43	16.3402	5.11165e-60	7.79743e-60	rh_R_43
CT	43	9.14888	5.7529e-20	7.24141e-20	rh_R_43
NDI	43	18.3726	2.17694e-75	4.35388e-74	rh_R_43

## Sheet: Fig 2 b scatterplot
Fig 2 B, Scatterplots: PLS weight Interpretation
This data is based on output from H-MAGMA and shows the strength of association of each gene with schizophrenia or surface area at two cortical regions
GENE	Association with schizophrenia (Z)	Association with surface area of region with high PLS weight	Association with surface area of region with low PLS weight
ENSG00000000419	0.89065	0.58784	-0.099751
ENSG00000000457	1.1045	2.994	-0.065317
ENSG00000000460	0.8329	3.3502	-0.12887
ENSG00000000938	2.4609	0.35791	2.102
ENSG00000000971	2.2518	1.7537	0.77849
ENSG00000001036	-0.83617	0.22799	-1.1978
ENSG00000001084	1.3117	0.76025	-1.4779
ENSG00000001167	0.41776	-0.61834	1.4511
ENSG00000001460	1.5241	1.2037	0.074731
ENSG00000001461	1.1982	-0.10999	0.60052
ENSG00000001561	2.5852	0.83558	-0.093184
ENSG00000001617	2.9908	0.45129	0.66421
ENSG00000001626	0.68201	-0.97244	0.25835
ENSG00000001629	2.7699	2.1195	2.4353
ENSG00000001630	2.8016	0.76701	3.2052
ENSG00000001631	3.0659	1.2181	1.8983
ENSG00000002016	1.99	1.8752	0.97366
ENSG00000002330	2.0357	1.5191	-0.5625
ENSG00000002549	2.8625	-1.0044	-1.7433
ENSG00000002587	0.81487	0.58896	1.3639
ENSG00000002726	1.781	0.90373	-1.31
ENSG00000002745	0.98284	-1.6372	-0.7916
ENSG00000002746	1.693	0.95384	0.75684
ENSG00000002822	7.8901	0.87332	2.1186
ENSG00000002834	0.93485	-0.61915	-0.86538
ENSG00000002919	2.4145	0.33744	-0.039454
ENSG00000002933	-0.62008	1.352	2.0984
ENSG00000003056	-0.31038	0.71789	-0.97217
ENSG00000003137	0.081615	1.5309	0.21444
ENSG00000003147	-0.42541	-0.10895	0.79627
ENSG00000003249	3.278	0.74325	0.33054
ENSG00000003393	2.0646	2.3709	1.1485
ENSG00000003400	1.1032	0.68927	-1.9407
ENSG00000003402	1.0565	1.9606	-1.9681
ENSG00000003436	1.7169	2.8655	0.29445
ENSG00000003509	5.3957	1.0175	0.76609
ENSG00000003756	3.3979	1.601	1.0211
ENSG00000003987	-0.37927	1.3207	-0.16259
ENSG00000003989	-0.069804	-1.0457	-0.29322
ENSG00000004059	2.8241	1.0085	-1.0108
ENSG00000004139	0.83229	0.96281	0.18121
ENSG00000004142	1.2017	1.1602	0.4834
ENSG00000004399	0.11691	2.1647	1.4741
ENSG00000004455	0.88672	1.2877	-0.4828
ENSG00000004468	2.7328	-0.26971	-0.58237
ENSG00000004478	-0.0021752	-0.34378	0.58531
ENSG00000004487	1.3561	2.8153	-0.32358
ENSG00000004534	4.7236	2.7434	0.21442
ENSG00000004660	-0.74472	-0.70204	1.6301
ENSG00000004700	0.16785	0.35999	-0.94192
ENSG00000004766	0.078941	-0.48083	-0.76017
ENSG00000004776	2.0403	3.5791	-0.34924
ENSG00000004777	1.186	1.4806	-0.92768
ENSG00000004779	0.97071	-0.14534	0.099694
ENSG00000004799	0.36107	-0.2156	-0.1357
ENSG00000004809	0.14932	-0.15978	0.050688
ENSG00000004838	2.6079	1.1417	-0.1792
ENSG00000004846	1.1711	0.19147	0.6897
ENSG00000004864	0.5198	-0.23311	0.50253
ENSG00000004866	-0.59084	-0.54868	-0.17991
ENSG00000004897	1.3579	0.21362	-0.8828
ENSG00000004939	1.2058	0.73769	-0.55181
ENSG00000004948	0.57214	0.81251	1.8567
ENSG00000004975	2.3784	0.34267	-0.54641
ENSG00000005001	0.49756	-0.97804	-0.7468
ENSG00000005007	2.3221	0.95872	0.25162
ENSG00000005020	1.0104	0.010489	0.59376
ENSG00000005059	1.4013	-0.82934	-0.66703
ENSG00000005073	-1.1588	-1.0731	0.43805
ENSG00000005075	-0.32121	0.17902	1.3418
ENSG00000005100	0.41066	-0.039837	0.070281
ENSG00000005102	0.65089	1.4408	-1.2952
ENSG00000005108	1.8049	0.68293	-1.1053
ENSG00000005156	-0.89449	-2.1283	1.8606
ENSG00000005175	1.5646	2.5839	-0.43248
ENSG00000005187	1.1555	-1.8646	0.17801
ENSG00000005189	2.6523	-0.016716	1.9964
ENSG00000005194	0.89518	1.3278	1.4607
ENSG00000005206	3.6439	2.7826	-0.29222
ENSG00000005238	1.6959	-1.6745	-1.0489
ENSG00000005243	2.6216	1.1333	-0.36239
ENSG00000005249	1.3317	0.58287	1.3199
ENSG00000005339	3.0764	1.847	1.8328
ENSG00000005379	1.0911	2.1267	1.7129
ENSG00000005381	0.5266	1.4708	0.84208
ENSG00000005421	0.37992	0.36006	1.6077
ENSG00000005436	0.40116	-0.59746	0.25966
ENSG00000005448	-0.63125	0.97569	0.28611
ENSG00000005469	1.537	-1.2316	0.85305
ENSG00000005471	4.4348	-1.1163	-0.85688
ENSG00000005483	5.7793	0.35453	1.7071
ENSG00000005486	2.4526	1.91	-0.27295
ENSG00000005513	2.117	0.9924	0.39433
ENSG00000005700	3.9432	0.021525	-1.1103
ENSG00000005801	0.90639	-0.61007	0.45239
ENSG00000005810	1.0978	0.73249	0.82567
ENSG00000005812	0.51365	1.2118	1.1426
ENSG00000005844	1.9999	-1.1458	1.5864
ENSG00000005882	0.34841	1.9358	0.65201
ENSG00000005884	0.98585	2.6243	0.70872
ENSG00000005961	1.5651	0.94615	0.64233
ENSG00000005981	0.89113	0.05801	0.47906
ENSG00000006007	2.3204	-2.2468	1.3287
ENSG00000006015	-0.32258	-0.15623	-0.26546
ENSG00000006016	0.41149	0.89619	-0.77418
ENSG00000006025	2.7361	2.3499	-0.56829
ENSG00000006042	0.10072	1.3905	1.313
ENSG00000006047	1.9041	0.86466	0.9141
ENSG00000006059	0.93299	-0.30746	1.2157
ENSG00000006062	-0.22611	3.0916	0.87716
ENSG00000006071	2.5371	0.99117	-0.32977
ENSG00000006116	0.26559	-0.63122	2.208
ENSG00000006118	1.034	-0.51662	-0.38511
ENSG00000006125	1.3489	1.4169	-0.89218
ENSG00000006128	-0.17954	0.18148	-0.7019
ENSG00000006194	0.42671	-0.27493	1.7461
ENSG00000006210	2.1503	0.16198	0.022102
ENSG00000006282	2.8776	0.8403	0.18765
ENSG00000006283	2.7474	2.5977	0.19348
ENSG00000006327	-0.067226	-1.2947	0.061676
ENSG00000006377	0.38142	-1.4674	0.34677
ENSG00000006432	3.0304	0.046808	1.3101
ENSG00000006451	-1.7404	-1.0438	-0.13712
ENSG00000006453	0.74905	0.52777	-0.83144
ENSG00000006459	-0.51211	1.3808	0.7009
ENSG00000006468	2.0783	-1.2617	0.61244
ENSG00000006530	2.3787	1.0237	1.7666
ENSG00000006534	-1.9269	0.33467	0.12805
ENSG00000006555	-1.0627	-0.31814	0.67217
ENSG00000006576	0.94573	0.38496	-0.57142
ENSG00000006606	1.5067	0.64655	-0.55344
ENSG00000006607	2.7624	-0.015793	-0.23951
ENSG00000006611	3.3734	1.3329	0.27192
ENSG00000006625	-0.58835	0.40807	-0.69065
ENSG00000006634	3.917	-0.29325	-0.20569
ENSG00000006638	0.41678	1.4998	-0.61675
ENSG00000006652	0.65099	-0.38713	-0.99217
ENSG00000006659	1.6647	-0.50824	-0.4937
ENSG00000006695	1.6347	1.0819	0.74239
ENSG00000006704	1.8259	1.8458	0.65768
ENSG00000006712	0.23252	-2.197	-0.070848
ENSG00000006715	1.9154	0.012399	-0.099639
ENSG00000006740	0.66807	1.4937	-1.8158
ENSG00000006744	5.0277	0.33047	-0.45571
ENSG00000006747	1.7198	1.3856	-1.3258
ENSG00000006788	1.4707	0.16713	0.559
ENSG00000006831	4.0549	2.1265	-0.71418
ENSG00000006837	1.4656	0.81728	0.7724
ENSG00000007001	1.3831	1.2389	-0.81079
ENSG00000007038	-0.67289	-0.47515	-2.1825
ENSG00000007047	1.4452	0.2631	-2.1233
ENSG00000007062	0.44425	-0.17527	-0.70116
ENSG00000007080	2.2292	1.37	0.691
ENSG00000007129	2.5025	-0.78062	-0.52613
ENSG00000007168	1.505	-0.75373	-0.92299
ENSG00000007171	-0.46157	0.48905	1.4727
ENSG00000007174	2.176	1.0011	-0.41858
ENSG00000007202	1.0669	2.885	0.20244
ENSG00000007216	0.7562	-0.84628	-0.89461
ENSG00000007237	1.5671	0.16443	-1.5527
ENSG00000007255	-1.1153	0.29178	-0.69621
ENSG00000007264	0.71385	2.2268	0.94361
ENSG00000007306	0.45536	1.3979	-0.18722
ENSG00000007312	2.0503	-0.16614	-1.0615
ENSG00000007314	1.289	-0.73742	0.63136
ENSG00000007341	2.7524	0.80207	0.073643
ENSG00000007372	0.18663	-1.1191	0.74458
ENSG00000007376	0.77619	-0.36492	-1.589
ENSG00000007384	1.4214	0.80144	1.3462
ENSG00000007392	0.19223	0.065525	-1.2681
ENSG00000007402	3.017	0.80751	-0.37182
ENSG00000007516	0.44631	0.069815	-0.65423
ENSG00000007520	1.1127	-0.43769	-0.232
ENSG00000007541	0.69714	0.78778	0.26251
ENSG00000007545	0.35999	0.16806	1.9564
ENSG00000007866	1.5565	0.96067	0.74256
ENSG00000007908	1.3456	0.50812	-0.58351
ENSG00000007923	2.9888	-0.68667	0.59043
ENSG00000007933	1.3842	-1.3917	0.59609
ENSG00000007944	-0.07062	1.0258	-0.44265
ENSG00000007968	0.86809	1.0743	0.92387
ENSG00000008018	2.1036	1.3293	1.0719
ENSG00000008083	0.7192	-0.16428	-0.51107
ENSG00000008118	0.53929	0.37007	0.095888
ENSG00000008128	1.9048	0.26053	0.046316
ENSG00000008130	2.5226	1.8649	0.97345
ENSG00000008196	1.3673	0.57837	-0.15672
ENSG00000008197	4.9306	1.5498	0.43722
ENSG00000008226	1.0587	0.1452	0.12117
ENSG00000008256	2.2273	1.4017	2.6948
ENSG00000008277	4.0141	-0.11602	0.90255
ENSG00000008282	1.6969	0.65193	0.032217
ENSG00000008283	0.79635	1.3285	0.198
ENSG00000008294	2.5695	1.9863	0.77509
ENSG00000008300	4.4234	4.0712	-1.9325
ENSG00000008311	2.1035	-1.9581	0.073893
ENSG00000008323	0.79601	0.2996	-0.74045
ENSG00000008324	1.0293	0.04501	-0.1952
ENSG00000008382	0.28202	1.1328	-1.9628
ENSG00000008394	-0.40942	-0.37347	0.27832
ENSG00000008405	1.2139	0.62199	-0.39968
ENSG00000008438	-0.97115	-1.1636	0.22083
ENSG00000008441	0.26099	1.6883	-0.21443
ENSG00000008513	1.1631	0.70439	-0.24441
ENSG00000008516	-0.86617	0.43034	0.42069
ENSG00000008517	0.85598	0.86425	1.5903
ENSG00000008710	1.0706	2.8209	0.45359
ENSG00000008735	2.802	1.2534	0.14566
ENSG00000008838	1.493	-0.050395	-0.090847
ENSG00000008853	-0.99187	-1.4806	0.51666
ENSG00000008869	4.1552	-0.10047	-2.862
ENSG00000008952	1.7533	1.8598	-1.3562
ENSG00000008988	2.1091	-0.22456	1.3156
ENSG00000009307	5.0242	3.4882	0.21518
ENSG00000009335	-0.67755	1.5069	0.046998
ENSG00000009413	3.8689	1.5311	2.5751
ENSG00000009709	0.44062	-0.082918	1.2561
ENSG00000009724	2.2154	-0.40877	-1.0175
ENSG00000009765	0.84565	-0.14539	1.5802
ENSG00000009780	1.4536	-0.69626	-0.14848
ENSG00000009790	-0.019538	1.0206	0.60549
ENSG00000009830	0.74968	0.090541	0.61089
ENSG00000009844	1.9432	1.2687	-0.65109
ENSG00000009950	0.70564	0.83458	1.0849
ENSG00000009954	1.4906	1.5353	-0.49884
ENSG00000010017	2.1128	0.36802	0.54325
ENSG00000010030	1.1339	1.4878	0.45122
ENSG00000010072	1.8887	0.862	0.60103
ENSG00000010165	3.0836	0.1441	0.54166
ENSG00000010219	3.1349	1.4069	0.23326
ENSG00000010244	2.5891	0.22082	1.2734
ENSG00000010256	3.4017	5.2438	-1.9257
ENSG00000010270	-1.4118	-0.59067	-2.23
ENSG00000010278	0.36484	0.22697	0.46191
ENSG00000010282	-0.31487	-1.3011	0.099465
ENSG00000010292	0.46695	0.66644	0.26685
ENSG00000010295	1.6349	0.88147	0.023389
ENSG00000010310	0.71089	0.81364	0.97501
ENSG00000010318	7.7768	4.9628	0.12713
ENSG00000010319	7.5136	5.3387	-0.024485
ENSG00000010322	6.1094	5.343	0.55786
ENSG00000010327	6.9519	4.0372	0.81602
ENSG00000010361	1.2701	-1.1556	-1.1406
ENSG00000010379	0.38337	0.50957	1.1074
ENSG00000010438	3.263	-0.14821	0.67782
ENSG00000010539	-0.26014	-0.51403	0.9145
ENSG00000010610	1.1569	0.045957	-0.099379
ENSG00000010626	1.926	-0.12882	-0.33802
ENSG00000010803	1.9522	1.5287	0.79815
ENSG00000010810	4.216	0.50537	0.67052
ENSG00000010818	1.9192	-0.30709	-0.36773
ENSG00000010932	0.07231	-1.601	0.38835
ENSG00000011007	0.39036	0.4736	-2.7359
ENSG00000011009	2.1029	0.15311	1.5567
ENSG00000011021	0.33725	0.43509	0.29185
ENSG00000011028	1.4051	-0.10525	-0.38275
ENSG00000011052	1.5516	1.2266	0.62248
ENSG00000011083	1.2956	-0.029833	0.77238
ENSG00000011105	0.64321	0.64087	-0.25697
ENSG00000011114	2.7734	-0.13632	-0.44328
ENSG00000011132	0.54529	-0.93287	0.058284
ENSG00000011143	1.047	0.79707	0.60571
ENSG00000011198	2.7257	-0.06329	0.88071
ENSG00000011243	-0.18974	1.5574	0.68847
ENSG00000011258	1.3076	1.3483	0.54154
ENSG00000011260	1.8028	1.4828	0.15123
ENSG00000011275	3.5781	1.0738	-0.40185
ENSG00000011295	-0.40637	1.3456	0.090537
ENSG00000011304	0.59892	4.9635	0.6395
ENSG00000011332	2.5302	-0.33171	-0.23464
ENSG00000011347	-0.050663	0.01797	-0.097118
ENSG00000011376	2.6336	-0.30666	-0.84377
ENSG00000011405	2.6283	0.68517	0.95353
ENSG00000011422	-0.78653	0.12452	-1.8579
ENSG00000011426	-0.33231	0.76079	-0.10683
ENSG00000011451	1.1008	1.8731	-0.89766
ENSG00000011454	1.9573	0.71702	1.0317
ENSG00000011465	0.23195	-0.4522	1.119
ENSG00000011478	-0.5766	1.3481	0.60006
ENSG00000011485	0.68522	-0.089571	1.9204
ENSG00000011523	0.17199	1.1273	1.6598
ENSG00000011566	3.0911	2.0698	1.0686
ENSG00000011590	1.1694	2.9167	0.73887
ENSG00000011600	0.79462	-0.025189	-1.0931
ENSG00000011638	1.2526	1.5074	0.00097363
ENSG00000012048	2.5663	0.54947	-0.11736
ENSG00000012061	0.40806	1.3294	-0.34799
ENSG00000012124	-1.6438	0.61645	-1.3423
ENSG00000012171	-0.52489	1.5276	1.2455
ENSG00000012223	-2.0263	0.82332	0.2767
ENSG00000012232	-0.0046191	0.73008	0.75625
ENSG00000012504	3.4511	0.21457	0.50605
ENSG00000012660	1.8823	1.2761	1.7543
ENSG00000012779	-0.19431	-0.41393	0.4552
ENSG00000012822	1.629	3.1302	2.2552
ENSG00000012963	2.3911	-0.71536	-0.98011
ENSG00000012983	1.3147	-0.56942	0.67876
ENSG00000013016	-0.44668	0.8699	0.016722
ENSG00000013275	-0.095897	0.11553	0.1326
ENSG00000013288	3.1788	-0.55032	-0.44005
ENSG00000013293	1.5106	1.623	-2.2568
ENSG00000013297	0.54668	0.48125	0.058246
ENSG00000013306	0.34043	1.657	-0.25915
ENSG00000013364	3.1247	-2.7461	3.9367
ENSG00000013374	1.8725	-0.57335	-0.29805
ENSG00000013375	4.8061	0.089194	1.1366
ENSG00000013392	4.6524	0.14355	-1.7063
ENSG00000013441	1.2514	1.1931	-0.4222
ENSG00000013503	0.14821	2.4965	-0.54613
ENSG00000013523	1.0829	0.067291	0.97967
ENSG00000013561	1.509	1.2095	1.395
ENSG00000013573	2.6027	0.48186	1.7341
ENSG00000013583	1.2426	0.66421	-0.39969
ENSG00000013588	-0.28674	-0.59206	-1.506
ENSG00000013725	0.2267	-0.34197	0.25788
ENSG00000013810	0.60707	0.16947	-0.41435
ENSG00000014123	2.785	-0.37797	0.5459
ENSG00000014138	1.1348	1.3533	1.3692
ENSG00000014164	0.16319	1.4222	-0.3418
ENSG00000014216	1.2827	-0.25348	2.6511
ENSG00000014257	2.6436	0.17338	0.55439
ENSG00000014641	1.2648	-0.35274	0.41178
ENSG00000014824	1.9483	-1.1576	0.6425
ENSG00000014914	1.3492	1.1762	1.3895
ENSG00000014919	1.7054	-0.69195	-1.9033
ENSG00000015133	-0.8872	-0.33049	-0.36401
ENSG00000015153	1.6195	0.44285	-1.8875
ENSG00000015171	0.86934	4.0174	0.063324
ENSG00000015413	3.0721	0.75469	1.5815
ENSG00000015475	-0.30596	0.41096	-1.5802
ENSG00000015479	1.2407	-0.43465	0.44381
ENSG00000015520	3.9111	-0.05967	0.57619
ENSG00000015532	2.3198	2.9622	-0.068746
ENSG00000015592	0.44368	-0.14038	-2.3201
ENSG00000015676	2.6108	0.20931	1.2983
ENSG00000016082	0.52733	0.71186	0.15141
ENSG00000016391	0.64937	-0.47245	-0.2415
ENSG00000016402	-1.3051	-0.32165	-0.72702
ENSG00000016490	1.3491	-0.41152	-1.8464
ENSG00000016602	-0.35672	0.20269	1.0411
ENSG00000016864	7.7527	3.904	-0.29309
ENSG00000017260	2.3008	-1.1982	-0.25582
ENSG00000017427	-1.0318	2.7192	1.4812
ENSG00000017797	3.664	-0.52579	1.2145
ENSG00000018189	-0.44281	0.041729	-1.6687
ENSG00000018236	1.6416	1.069	-0.8197
ENSG00000018280	-0.13804	0.91542	0.26145
ENSG00000018408	0.35352	1.4163	0.71686
ENSG00000018510	0.12011	1.1712	1.1773
ENSG00000018625	3.4275	0.70627	-0.018871
ENSG00000018699	-1.1585	0.1728	-0.059398
ENSG00000018869	2.3182	0.84741	0.5759
ENSG00000019102	2.4819	-0.55891	-0.15319
ENSG00000019144	2.2592	3.9977	-1.161
ENSG00000019169	0.66409	0.20326	-0.018484
ENSG00000019186	0.81925	-0.91946	-1.0002
ENSG00000019485	4.2812	2.4546	0.9072
ENSG00000019505	3.411	2.1414	1.4611
ENSG00000019549	0.52108	-1.381	-0.96701
ENSG00000019582	1.4574	0.40968	1.7053
ENSG00000019991	0.35591	1.8761	2.1603
ENSG00000019995	1.8809	0.13106	1.3131
ENSG00000020129	4.4113	-0.18311	-0.29242
ENSG00000020181	1.0252	1.502	-1.3287
ENSG00000020256	0.90227	-0.85066	-0.9393
ENSG00000020426	3.2384	0.13048	-2.397
ENSG00000020577	1.7431	-0.85388	0.38156
ENSG00000020633	0.43113	0.084194	1.067
ENSG00000020922	1.9982	-0.98303	-0.27304
ENSG00000021300	3.2786	0.10647	-0.48105
ENSG00000021355	2.038	-0.16627	-0.11039
ENSG00000021461	1.8136	1.8058	0.026495
ENSG00000021488	0.36919	0.92136	-0.39428
ENSG00000021574	-0.31094	1.0639	-0.46713
ENSG00000021645	1.689	0.94386	0.61882
ENSG00000021762	-0.3235	-0.30283	-1.4077
ENSG00000021776	1.2073	0.3882	0.42774
ENSG00000021826	0.3058	-0.093028	0.64455
ENSG00000021852	0.25079	0.45596	1.6399
ENSG00000022277	1.7249	0.72149	1.6889
ENSG00000022355	2.4435	2.1062	-0.53945
ENSG00000022556	1.2607	-0.17151	-0.17141
ENSG00000022567	1.7657	-0.69156	0.9647
ENSG00000022840	4.035	-0.036905	-0.69555
ENSG00000022976	2.6464	-0.55555	-0.076636
ENSG00000023041	0.50806	0.98686	0.088874
ENSG00000023171	2.964	-0.78704	-2.2009
ENSG00000023191	2.5246	1.2866	0.88627
ENSG00000023228	2.7883	0.022301	0.9769
ENSG00000023287	0.93155	-1.46	-0.98045
ENSG00000023318	0.91018	-1.1304	2.8561
ENSG00000023330	6.654	4.168	0.34813
ENSG00000023445	-0.70598	-0.5842	1.2503
ENSG00000023516	1.9601	-0.091238	-0.89599
ENSG00000023572	3.0405	-0.28157	1.3699
ENSG00000023608	0.85503	0.12682	1.6205
ENSG00000023697	0.11411	0.56622	-0.75764
ENSG00000023734	2.3549	0.38721	-0.7179
ENSG00000023839	0.1167	0.61159	-3.7168
ENSG00000023892	0.63389	2.2111	1.0877
ENSG00000023902	4.7782	1.6181	0.55686
ENSG00000023909	0.52505	0.97476	3.3604
ENSG00000024048	2.5754	-0.58675	-1.0561
ENSG00000024422	2.3052	-0.46834	-1.639
ENSG00000024526	2.9766	-0.66545	0.18106
ENSG00000024862	0.64922	-0.42207	-0.2971
ENSG00000025039	0.26124	-1.2309	-0.34374
ENSG00000025156	0.8571	1.7373	-0.99227
ENSG00000025293	0.87111	1.1627	1.249
ENSG00000025423	3.0863	1.1938	0.77808
ENSG00000025434	2.5915	1.1375	-1.3159
ENSG00000025708	0.041661	1.1619	0.93382
ENSG00000025770	3.8003	1.6787	0.030227
ENSG00000025772	3.0297	0.02245	0.96855
ENSG00000025796	0.58666	-0.05059	-0.21023
ENSG00000025800	0.4584	0.43828	0.77829
ENSG00000026025	-0.37127	-0.59518	-0.98584
ENSG00000026036	1.1665	0.67383	0.047055
ENSG00000026103	1.3172	-0.44819	0.45978
ENSG00000026297	0.94981	1.7463	-1.4639
ENSG00000026508	-1.2973	1.9674	1.6044
ENSG00000026559	0.82649	-1.057	-0.49652
ENSG00000026652	1.6337	0.33255	-0.60812
ENSG00000026751	-0.128	0.61661	1.2596
ENSG00000027001	1.9195	-2.256	1.8677
ENSG00000027075	1.081	1.1505	0.67394
ENSG00000027644	0.80637	0.7317	2.2232
ENSG00000027697	-0.22466	0.23822	0.33319
ENSG00000027847	-0.2864	1.68	1.9754
ENSG00000027869	2.4585	-0.24027	0.046254
ENSG00000028116	6.2009	1.0953	-1.1204
ENSG00000028137	1.7289	0.25808	-0.20832
ENSG00000028203	-0.82949	2.2634	0.013198
ENSG00000028277	-1.1023	1.8639	-1.4223
ENSG00000028310	-0.043225	-1.0616	0.18951
ENSG00000028528	4.0365	0.59256	-1.5084
ENSG00000028839	-0.24784	-0.71059	-0.10919
ENSG00000029153	0.88344	1.8598	1.2612
ENSG00000029363	1.0424	0.83926	0.19497
ENSG00000029364	2.1241	1.7476	1.1328
ENSG00000029534	2.9232	0.61788	-0.0076746
ENSG00000029559	1.0894	0.063874	-0.17117
ENSG00000029639	0.71419	-0.044352	-1.7089
ENSG00000029725	3.6106	-0.69239	1.6625
ENSG00000030066	4.0319	0.70097	0.14973
ENSG00000030304	-1.1593	-0.8662	1.7933
ENSG00000030419	2.1438	-3.1273	1.4917
ENSG00000030582	2.3301	3.8014	1.9489
ENSG00000031003	1.9666	0.63421	-1.0141
ENSG00000031081	1.9964	-0.19372	-0.075989
ENSG00000031691	0.83653	1.0466	-0.022168
ENSG00000031698	0.93036	-0.42546	-1.1802
ENSG00000031823	-0.81086	0.48359	-0.095364
ENSG00000032219	0.95514	0.17166	0.11433
ENSG00000032389	3.3109	-1.7091	0.18674
ENSG00000032444	0.45626	2.4111	-1.4023
ENSG00000032742	1.5792	0.78815	0.44822
ENSG00000033011	0.65113	-0.055189	0.48586
ENSG00000033030	6.1094	2.5463	1.3876
ENSG00000033050	1.6302	-0.45509	1.8888
ENSG00000033100	1.9356	-1.2989	1.4412
ENSG00000033122	2.0838	0.18161	0.87693
ENSG00000033170	2.8491	2.5259	0.5401
ENSG00000033178	2.2776	-1.3616	-0.43888
ENSG00000033327	0.82301	2.0865	-0.54737
ENSG00000033627	1.7821	-0.31615	1.0452
ENSG00000033800	0.70113	-1.2164	0.36372
ENSG00000033867	2.3028	-0.42636	1.0341
ENSG00000034053	-1.4407	-0.38891	-1.4077
ENSG00000034152	-0.73915	0.58816	1.9943
ENSG00000034239	-0.78014	-0.44787	-0.20498
ENSG00000034510	-0.88663	-0.73458	-0.14699
ENSG00000034533	0.56178	0.023538	1.2064
ENSG00000034677	0.16472	1.2127	-0.81652
ENSG00000034693	3.1369	0.75868	-0.60787
ENSG00000034713	1.2029	1.2597	1.0515
ENSG00000034971	2.76	0.64064	0.78849
ENSG00000035115	2.2026	1.2497	-0.39246
ENSG00000035141	0.021487	2.0581	1.4147
ENSG00000035403	-0.10297	-0.25887	-0.18402
ENSG00000035499	4.0074	-0.67427	1.6045
ENSG00000035664	0.96012	1.3732	-0.043342
ENSG00000035681	-0.34847	-0.97099	0.14388
ENSG00000035687	1.1786	0.49364	0.27814
ENSG00000035720	-0.0123	-1.2959	0.66128
ENSG00000035862	1.4249	1.5821	-1.9656
ENSG00000035928	1.0976	-0.60238	0.87462
ENSG00000036054	-0.34494	0.45542	0.31257
ENSG00000036257	4.3588	2.1611	-0.58153
ENSG00000036448	-0.023168	0.29167	-0.16158
ENSG00000036530	2.5218	0.51643	1.9123
ENSG00000036549	0.32868	-1.3843	0.96603
ENSG00000036565	1.0763	0.19768	-0.44691
ENSG00000036672	1.8819	0.16804	1.2987
ENSG00000036828	-1.491	-1.0443	0.78827
ENSG00000037042	2.1559	0.36195	0.058834
ENSG00000037241	0.10984	0.77213	0.11447
ENSG00000037280	0.2414	-0.4234	-0.24199
ENSG00000037474	2.2177	-0.019423	-0.039834
ENSG00000037637	1.5439	0.46138	1.9097
ENSG00000037749	4.7074	-0.030302	0.058516
ENSG00000037757	0.10313	0.8494	1.5443
ENSG00000037897	0.34423	-1.6337	-1.1221
ENSG00000037965	-0.11474	1.0794	0.72151
ENSG00000038002	2.1587	-0.48257	0.81295
ENSG00000038210	1.0724	0.38208	-0.68202
ENSG00000038219	0.68003	-0.19009	0.29602
ENSG00000038274	0.75993	-0.32783	-0.73387
ENSG00000038295	0.26391	-0.89481	0.90187
ENSG00000038358	3.8488	1.0149	1.8476
ENSG00000038382	1.8409	0.99928	-1.0214
ENSG00000038427	0.58414	0.46104	0.31606
ENSG00000038532	1.6396	-0.49232	0.16804
ENSG00000038945	2.1788	0.29241	-0.14915
ENSG00000039068	0.55612	1.8963	0.33189
ENSG00000039123	-0.091462	-0.10281	2.1366
ENSG00000039139	2.2231	1.3785	-1.4658
ENSG00000039319	3.4382	-0.16527	0.51484
ENSG00000039523	4.0792	1.1689	1.3996
ENSG00000039537	0.24451	-0.23711	-1.5355
ENSG00000039560	-0.20892	0.35092	2.3491
ENSG00000039600	-0.042353	-0.24439	-0.061701
ENSG00000039650	-0.46913	1.9189	0.74894
ENSG00000039987	2.2523	0.29204	-0.040641
ENSG00000040199	2.9687	-0.41728	0.10025
ENSG00000040275	0.99207	-0.77603	-0.1078
ENSG00000040341	1.6365	2.2938	0.64116
ENSG00000040487	0.74833	-1.8098	-0.42991
ENSG00000040531	0.93497	0.07361	-0.44877
ENSG00000040608	4.436	0.30324	-0.40588
ENSG00000040633	1.8452	-0.59964	1.797
ENSG00000040731	0.019087	-0.79835	0.33269
ENSG00000040933	0.92204	2.4964	1.1108
ENSG00000041353	2.6743	1.3329	-1.3104
ENSG00000041357	3.8741	-0.86126	-0.8856
ENSG00000041515	5.031	2.2084	2.6171
ENSG00000041802	2.2801	-0.83651	0.036286
ENSG00000041880	3.5339	0.78703	-0.30485
ENSG00000041982	1.289	0.91231	0.9851
ENSG00000041988	4.5935	-1.4046	1.749
ENSG00000042062	-2.3534	1.5765	2.701
ENSG00000042088	0.54126	0.78096	-1.6382
ENSG00000042286	0.70568	1.1726	0.03512
ENSG00000042317	-0.30106	-1.7751	1.7545
ENSG00000042429	0.93935	-2.5525	0.73505
ENSG00000042445	1.4534	1.9746	1.3338
ENSG00000042493	1.1699	2.7121	1.611
ENSG00000042753	0.29921	-0.35981	-0.047016
ENSG00000042781	2.1471	0.17859	-0.79239
ENSG00000042813	1.8701	3.2758	-2.5696e-05
ENSG00000042832	0.15371	0.07382	-0.30408
ENSG00000042980	-0.17074	-1.0983	0.82781
ENSG00000043039	1.4874	-0.96873	-1.1864
ENSG00000043093	2.2151	0.098341	0.43468
ENSG00000043143	0.64043	0.65535	1.3362
ENSG00000043355	0.026837	2.2287	-1.4386
ENSG00000043462	1.2455	0.1118	0.72282
ENSG00000043514	1.6197	1.7638	-0.038525
ENSG00000043591	0.048393	-0.95821	0.11892
ENSG00000044012	-0.82878	0.081216	-0.1305
ENSG00000044090	1.9846	1.0627	-0.8768
ENSG00000044115	5.5963	-0.84944	0.029935
ENSG00000044459	1.7991	2.246	0.86796
ENSG00000044524	2.1882	0.94384	0.32947
ENSG00000044574	-0.13348	-0.24331	0.79457
ENSG00000046604	0.37129	-1.8528	0.47467
ENSG00000046889	1.6302	0.62585	1.2079
ENSG00000047056	-0.92953	0.73851	-2.4254
ENSG00000047188	0.99508	2.0496	-0.82433
ENSG00000047249	0.97554	1.1341	0.019979
ENSG00000047315	0.83926	1.1495	-0.60797
ENSG00000047346	3.971	-1.8154	0.91694
ENSG00000047365	-0.71297	0.40505	1.5798
ENSG00000047410	1.0014	-0.88714	0.93192
ENSG00000047457	1.3137	1.0487	-1.68
ENSG00000047578	2.9257	0.84286	1.4253
ENSG00000047579	2.2615	0.39611	0.92924
ENSG00000047617	1.2921	-0.78555	-1.936
ENSG00000047621	0.62158	2.5201	1.2658
ENSG00000047662	1.2423	0.57198	0.24351
ENSG00000047849	4.51	3.0989	-1.6154
ENSG00000047932	4.1836	0.81892	-1.2349
ENSG00000047936	2.7771	4.1168	1.9461
ENSG00000048028	2.6888	-0.40907	0.5095
ENSG00000048052	2.1119	1.0338	-0.31022
ENSG00000048140	-1.6982	0.18223	-0.0058401
ENSG00000048162	0.90404	1.4987	1.2973
ENSG00000048342	1.9428	-0.42922	-0.58133
ENSG00000048392	1.2677	1.1423	1.0742
ENSG00000048405	2.5331	0.63277	0.25006
ENSG00000048462	2.3991	-0.24788	1.3259
ENSG00000048471	3.4269	-0.94393	1.2469
ENSG00000048540	-0.12206	1.9414	1.6589
ENSG00000048544	1.4522	0.86219	-0.49825
ENSG00000048545	1.9148	-1.4699	0.49774
ENSG00000048649	-0.69501	0.090401	-0.26575
ENSG00000048707	1.7033	1.2732	-0.51093
ENSG00000048740	0.80157	-0.51261	0.42445
ENSG00000048828	5.4266	-0.82698	0.67478
ENSG00000048991	1.8389	0.21172	1.1872
ENSG00000049089	-0.44976	-2.0149	0.11402
ENSG00000049130	1.09	-0.20261	0.29957
ENSG00000049167	3.2538	0.36702	0.10576
ENSG00000049192	3.8585	1.5513	-1.0326
ENSG00000049239	-0.44779	0.83978	-0.45809
ENSG00000049245	0.60362	-0.66895	0.23053
ENSG00000049246	0.37984	0.83045	1.8941
ENSG00000049247	0.75454	0.33376	1.5562
ENSG00000049249	3.5081	0.38944	2.2192
ENSG00000049283	2.6312	2.7057	-1.4988
ENSG00000049323	0.78334	1.344	-0.17672
ENSG00000049449	1.6531	0.46354	0.76256
ENSG00000049540	1.1511	1.5974	1.4269
ENSG00000049541	1.8405	2.1217	2.2589
ENSG00000049618	3.195	3.5994	3.6727
ENSG00000049656	1.0156	1.0478	0.48854
ENSG00000049759	1.6364	-0.80745	0.47466
ENSG00000049860	1.9707	-1.0236	0.57472
ENSG00000049883	-0.06839	3.1509	0.9237
ENSG00000050130	1.4073	1.1817	0.9984
ENSG00000050165	2.3043	0.53414	-1.458
ENSG00000050327	2.7956	0.13499	0.19667
ENSG00000050344	-1.0621	-0.16413	0.54342
ENSG00000050393	0.86236	-0.18065	-0.25782
ENSG00000050405	3.8367	-0.063003	-0.61277
ENSG00000050426	0.30207	0.58115	-0.13969
ENSG00000050438	2.3702	0.8899	-0.51655
ENSG00000050555	2.3814	1.2141	-0.20052
ENSG00000050628	0.68554	-0.061616	2.0801
ENSG00000050730	0.306	-1.6463	-0.37325
ENSG00000050748	0.22589	2.5885	1.3605
ENSG00000050767	1.3623	1.572	-0.15102
ENSG00000050820	-0.43828	-0.20951	0.60392
ENSG00000051009	1.5057	0.095516	1.0904
ENSG00000051108	-0.46629	-0.80914	0.0099775
ENSG00000051128	2.6052	0.69281	0.87169
ENSG00000051180	1.0418	2.0616	-0.34675
ENSG00000051341	0.16705	0.34793	-1.0065
ENSG00000051382	0.21876	0.048484	-0.87033
ENSG00000051523	4.6816	0.66682	1.171
ENSG00000051596	2.7879	0.63874	1.2878
ENSG00000051620	-0.034773	-0.7046	0.18451
ENSG00000051825	5.3077	1.621	1.1574
ENSG00000052126	1.6347	0.5549	2.3856
ENSG00000052344	2.1541	0.61384	1.0466
ENSG00000052723	4.5581	2.5452	1.3854
ENSG00000052749	0.72568	-1.0143	0.29527
ENSG00000052795	1.6699	5.0201	0.25942
ENSG00000052802	0.2839	1.5599	1.0854
ENSG00000052841	1.266	1.2269	0.080087
ENSG00000052850	2.012	-0.76871	2.3233
ENSG00000053108	2.1825	0.2409	-0.34235
ENSG00000053254	1.26	1.857	1.3029
ENSG00000053328	0.97079	1.8211	-1.7957
ENSG00000053371	1.4586	-1.0443	-0.011701
ENSG00000053372	-0.6003	-0.82736	-0.20506
ENSG00000053438	1.129	1.7464	0.86457
ENSG00000053501	1.1914	1.586	1.0173
ENSG00000053524	1.8279	0.7888	0.35613
ENSG00000053702	-1.5317	-0.51218	1.2404
ENSG00000053747	-0.081555	1.2584	0.1356
ENSG00000053770	-0.082424	-0.94518	-0.21486
ENSG00000053900	0.76467	1.5443	0.25232
ENSG00000053918	0.70035	1.3584	-1.9344
ENSG00000054116	3.6895	0.27904	0.16686
ENSG00000054118	4.0164	-0.28829	0.57667
ENSG00000054148	1.385	-0.29141	0.47748
ENSG00000054219	3.8899	2.2496	-0.97737
ENSG00000054267	0.77557	0.10332	-0.53854
ENSG00000054277	1.8943	1.4057	1.2884
ENSG00000054282	5.8886	1.3072	-1.0238
ENSG00000054356	1.4239	-1.2536	0.36458
ENSG00000054392	1.161	3.2017	2.279
ENSG00000054523	1.1518	-0.8015	0.81743
ENSG00000054598	0.90426	-0.16805	0.68144
ENSG00000054611	-0.15819	0.95785	0.34616
ENSG00000054654	1.9354	-0.86575	0.36631
ENSG00000054690	1.8037	1.1402	0.11679
ENSG00000054793	2.009	-1.0398	-0.5728
ENSG00000054796	0.83086	-0.35378	1.5248
ENSG00000054803	0.10034	-0.57266	-0.39659
ENSG00000054938	2.7703	0.62589	0.55389
ENSG00000054965	2.903	0.27363	-0.82355
ENSG00000054967	2.7732	0.25619	-0.54171
ENSG00000054983	0.10233	0.64371	1.6511
ENSG00000055044	2.9469	3.8394	0.77129
ENSG00000055070	1.147	-0.97601	1.2484
ENSG00000055118	0.91781	1.1916	0.080127
ENSG00000055130	0.52188	-0.64248	-1.0997
ENSG00000055147	3.6445	0.84147	0.98288
ENSG00000055163	-0.52832	0.032501	-0.91675
ENSG00000055208	0.61101	-1.538	0.481
ENSG00000055211	2.1432	0.17169	2.195
ENSG00000055332	4.7477	0.50561	-1.2174
ENSG00000055483	2.4522	-0.21164	-0.50763
ENSG00000055609	-1.2978	-0.88705	-0.30875
ENSG00000055732	1.6578	0.46978	-1.3263
ENSG00000055813	1.1556	2.0754	1.519
ENSG00000055917	1.3723	-0.45056	-0.67897
ENSG00000055950	1.0797	1.8575	1.0397
ENSG00000055955	6.1094	4.0342	-0.21313
ENSG00000055957	7.0996	4.0379	-0.026151
ENSG00000056050	4.642	0.17574	-1.6838
ENSG00000056097	-1.1023	-1.1052	0.88246
ENSG00000056291	1.607	-0.6885	0.33576
ENSG00000056487	1.2581	0.23978	-1.2564
ENSG00000056558	1.5559	0.49102	-0.38856
ENSG00000056586	1.9621	1.4844	1.4062
ENSG00000056736	-0.1728	-0.033545	0.040855
ENSG00000056972	4.6981	1.168	1.9216
ENSG00000057019	2.2711	-0.11011	1.5143
ENSG00000057149	-1.3016	0.89153	0.22162
ENSG00000057252	4.0998	-0.82928	2.0536
ENSG00000057294	-0.16662	0.33151	-0.12334
ENSG00000057468	1.4634	0.92104	-1.4118
ENSG00000057593	1.0646	-0.29937	-0.065745
ENSG00000057608	-0.19944	-0.12998	0.92297
ENSG00000057657	0.40894	-0.92117	-0.56494
ENSG00000057663	1.8788	-1.2206	-0.53919
ENSG00000057704	-0.81254	-0.32357	0.91089
ENSG00000057757	1.1146	-0.26821	1.1449
ENSG00000057935	0.92809	0.58347	1.0977
ENSG00000058056	4.5324	-0.84647	-1.5808
ENSG00000058063	0.24854	-0.74023	0.65562
ENSG00000058085	0.82857	0.55655	-0.17903
ENSG00000058091	2.2033	1.9231	1.7356
ENSG00000058262	1.1927	0.68189	1.4154
ENSG00000058272	0.75333	1.997	0.58286
ENSG00000058335	1.4943	-0.20869	-2.5519
ENSG00000058404	3.1573	-0.2917	1.4515
ENSG00000058453	1.7706	0.49441	1.3132
ENSG00000058600	1.0747	0.21655	0.24931
ENSG00000058668	0.31513	1.0486	-0.16978
ENSG00000058673	1.4209	2.9992	0.40694
ENSG00000058729	-0.30952	-0.70541	1.1875
ENSG00000058799	0.68249	1.3092	0.61264
ENSG00000058804	-0.04003	0.19606	-0.23848
ENSG00000058866	4.3905	0.41448	-0.84098
ENSG00000059122	1.6216	-2.2044	0.60171
ENSG00000059145	1.2463	1.2198	2.3237
ENSG00000059377	1.5874	-0.995	1.2932
ENSG00000059378	1.4643	1.605	0.63701
ENSG00000059573	1.8365	0.70423	-1.5586
ENSG00000059588	0.12985	0.27852	-1.6302
ENSG00000059691	3.9101	-0.52977	0.29396
ENSG00000059728	2.6867	1.2257	-0.48492
ENSG00000059758	-0.10322	2.0315	0.13079
ENSG00000059769	2.4324	0.81845	-0.75921
ENSG00000059804	2.7117	-0.22327	0.33118
ENSG00000059915	2.298	3.7312	0.48105
ENSG00000060069	7.2554	-0.67802	0.19642
ENSG00000060138	0.59327	0.98644	0.51893
ENSG00000060140	2.3186	-1.0084	0.89876
ENSG00000060237	1.3062	4.8859	1.9467
ENSG00000060339	0.11431	1.3271	0.30237
ENSG00000060491	1.4519	0.54405	1.387
ENSG00000060558	0.83787	1.6292	1.5303
ENSG00000060566	-0.44571	0.84447	1.5485
ENSG00000060642	0.85271	0.24507	-0.045973
ENSG00000060656	4.374	0.81933	0.17373
ENSG00000060688	0.55674	-1.6158	-0.16463
ENSG00000060709	1.1217	1.579	-0.477
ENSG00000060718	1.1733	0.88237	1.5164
ENSG00000060749	1.2022	1.0778	0.82962
ENSG00000060762	0.77073	-1.2317	-0.31759
ENSG00000060971	1.2122	-0.97622	-0.13186
ENSG00000060982	0.6804	-1.8528	0.97845
ENSG00000061273	0.37535	1.8485	-1.7278
ENSG00000061337	3.2956	-0.92681	0.47909
ENSG00000061455	0.29452	-0.77249	-0.80686
ENSG00000061492	6.1037	0.81404	-2.4096
ENSG00000061656	2.5081	2.4131	2.1696
ENSG00000061676	1.0051	-0.42388	1.3273
ENSG00000061794	-1.0948	-0.39127	3.0135
ENSG00000061918	0.4269	-0.35725	-0.16076
ENSG00000061936	1.6065	-0.098427	1.7307
ENSG00000061938	3.1251	-0.14614	-0.67928
ENSG00000061987	1.5317	0.47007	-0.22308
ENSG00000062038	2.5897	1.5221	1.0835
ENSG00000062194	-0.014059	1.1595	-0.14316
ENSG00000062282	0.33792	-1.9959	-0.26105
ENSG00000062370	2.3909	-1.72	1.5498
ENSG00000062485	2.1577	-0.32693	0.59577
ENSG00000062524	0.1772	1.1847	-0.95042
ENSG00000062582	-1.1262	0.54119	0.11734
ENSG00000062598	1.3824	-0.639	-1.1068
ENSG00000062650	0.29717	0.60616	1.7055
ENSG00000062716	0.99782	1.6725	2.205
ENSG00000062725	2.1772	-1.3291	-0.89531
ENSG00000062822	1.4734	-1.8729	0.50115
ENSG00000063015	2.815	0.33711	-0.61806
ENSG00000063046	4.201	0.99932	-0.43284
ENSG00000063127	-0.7764	0.71226	-0.17284
ENSG00000063169	2.0539	1.0816	-0.96096
ENSG00000063176	3.0352	2.0494	0.91351
ENSG00000063177	2.5612	2.0477	0.84553
ENSG00000063180	2.2513	1.4255	1.5218
ENSG00000063241	1.2714	-1.4347	-0.51893
ENSG00000063244	1.0394	0.25749	-0.24961
ENSG00000063245	1.2945	1.321	-0.39643
ENSG00000063322	-0.033237	1.056	-0.36168
ENSG00000063438	-0.5988	-0.11122	-0.42872
ENSG00000063515	1.0644	-1.3952	-0.22245
ENSG00000063660	0.56334	1.04	1.2086
ENSG00000063761	0.032102	0.65668	1.1519
ENSG00000063854	1.8572	1.346	1.0092
ENSG00000063978	2.1063	1.2723	1.3053
ENSG00000064012	2.6793	-0.77268	-0.61151
ENSG00000064042	1.3871	-1.2808	-1.7227
ENSG00000064102	0.17686	-0.32664	0.063895
ENSG00000064115	0.53516	-0.41809	1.4338
ENSG00000064195	1.96	3.1561	0.27119
ENSG00000064199	1.2553	-0.53927	-1.4365
ENSG00000064201	2.356	1.8869	-2.3019
ENSG00000064205	0.70604	-0.14717	1.3555
ENSG00000064218	-0.97909	-0.33315	0.061978
ENSG00000064225	0.024684	1.4537	1.6243
ENSG00000064270	0.017533	1.154	-1.1563
ENSG00000064300	1.4549	1.7952	0.0070666
ENSG00000064309	0.57654	1.0338	0.40929
ENSG00000064313	-0.65669	-0.49997	-0.44123
ENSG00000064393	2.364	-0.39196	-0.14848
ENSG00000064419	2.8127	-0.49595	-0.23903
ENSG00000064489	1.3632	2.0297	-1.0234
ENSG00000064490	2.0697	2.6848	-0.87323
ENSG00000064545	6.696	3.7362	-0.63733
ENSG00000064547	4.3267	2.0618	-1.0342
ENSG00000064601	1.592	-0.12957	-0.053809
ENSG00000064607	1.9698	0.35743	-0.13317
ENSG00000064651	0.54518	0.39252	0.34509
ENSG00000064652	0.17433	-0.60446	0.27271
ENSG00000064655	0.54225	-1.3547	-0.47612
ENSG00000064666	0.13101	0.79057	-0.79925
ENSG00000064687	0.40202	0.67498	-0.17081
ENSG00000064692	1.9082	2.1185	-1.4576
ENSG00000064703	1.2715	1.1035	-0.032371
ENSG00000064726	2.6543	-0.19148	-2.0956
ENSG00000064763	-0.57915	0.68842	-0.74911
ENSG00000064787	-1.0628	1.8962	0.98388
ENSG00000064835	1.7906	0.90595	0.25923
ENSG00000064886	0.59426	-0.69545	-0.54298
ENSG00000064932	2.6354	0.026649	-0.48802
ENSG00000064933	-0.24242	-0.3525	1.3372
ENSG00000064961	-0.61479	-0.66006	0.60504
ENSG00000064989	0.87803	1.4907	-0.025021
ENSG00000065000	3.4939	2.2196	0.053982
ENSG00000065029	0.57917	0.75529	0.52669
ENSG00000065054	0.76598	3.5146	0.53953
ENSG00000065057	-0.83804	0.51536	0.94083
ENSG00000065135	1.6403	-0.9376	0.28396
ENSG00000065150	0.37407	0.90589	-1.3077
ENSG00000065154	-0.34956	2.2758	-0.44226
ENSG00000065183	1.0819	0.44227	-1.0451
ENSG00000065243	-1.3204	-1.2451	1.4562
ENSG00000065268	2.2945	0.23595	0.38908
ENSG00000065308	1.1838	0.77097	0.39708
ENSG00000065320	0.52386	1.5718	1.5737
ENSG00000065325	0.31256	0.94027	-0.21145
ENSG00000065328	0.66609	1.8507	-0.11845
ENSG00000065357	1.1643	1.2603	0.95458
ENSG00000065361	0.025825	4.926	1.5069
ENSG00000065371	0.39633	-0.30863	0.4779
ENSG00000065413	5.3445	1.3369	0.51151
ENSG00000065427	1.4291	1.4712	2.6493
ENSG00000065457	1.2397	1.2454	1.1972
ENSG00000065485	1.5085	0.81185	1.1711
ENSG00000065491	0.23585	1.3739	0.94984
ENSG00000065518	2.5452	-1.8687	-1.9041
ENSG00000065526	-0.49291	-0.012495	1.2802
ENSG00000065534	0.074803	0.59742	-0.49228
ENSG00000065548	-0.92421	1.3337	0.025971
ENSG00000065559	3.0192	2.076	1.5176
ENSG00000065600	1.3848	0.94288	1.1646
ENSG00000065609	2.0206	0.81206	2.3763
ENSG00000065613	-0.24311	1.149	0.1007
ENSG00000065615	3.5332	-1.1881	0.39588
ENSG00000065618	-0.45659	0.83651	-0.19363
ENSG00000065621	2.6958	0.34144	0.13021
ENSG00000065665	0.83614	2.3458	1.1948
ENSG00000065675	0.79468	0.84538	0.03017
ENSG00000065717	-0.59576	-1.1959	-1.6204
ENSG00000065802	0.25143	-0.77482	-0.65474
ENSG00000065809	1.5669	0.21964	-0.72604
ENSG00000065833	4.2926	0.95713	0.56482
ENSG00000065882	3.0336	0.28	-0.060882
ENSG00000065883	-0.52716	-0.95995	0.11216
ENSG00000065911	1.4131	0.66602	1.0018
ENSG00000065970	0.021054	0.12469	-1.6041
ENSG00000065978	0.4416	-0.011164	0.87333
ENSG00000065989	-0.019776	2.5013	1.6691
ENSG00000066027	1.0852	-0.9665	0.21013
ENSG00000066032	4.793	1.0293	1.7238
ENSG00000066044	0.41853	2.0259	-0.28867
ENSG00000066056	3.517	1.5228	-0.70105
ENSG00000066084	2.9932	1.1334	-0.04483
ENSG00000066117	4.0012	0.14097	-1.2915
ENSG00000066135	7.1242	3.0208	-0.13863
ENSG00000066136	2.5294	-0.47311	0.83577
ENSG00000066185	-0.76993	0.10684	0.57295
ENSG00000066230	0.047102	0.20238	0.54255
ENSG00000066248	7.1335	-2.0074	-0.42725
ENSG00000066279	1.3781	-1.2747	0.98952
ENSG00000066294	-0.65393	1.2978	-0.22746
ENSG00000066322	1.7042	1.8572	-0.81153
ENSG00000066336	2.0772	0.36499	-1.1264
ENSG00000066382	3.1719	1.8575	-0.77274
ENSG00000066405	0.61663	1.6952	1.2887
ENSG00000066422	0.54851	-0.526	-0.50735
ENSG00000066427	0.93743	1.0128	0.30065
ENSG00000066455	1.4612	1.2586	-0.69413
ENSG00000066468	0.25114	0.80693	-0.48401
ENSG00000066557	0.72838	0.57379	0.10054
ENSG00000066583	0.42389	1.1694	1.841
ENSG00000066629	0.94738	1.6824	0.41828
ENSG00000066651	-0.65425	4.747	5.206
ENSG00000066654	1.1546	-1.1953	0.76678
ENSG00000066697	-0.22833	1.8349	-0.11543
ENSG00000066735	0.48632	0.4767	2.0534
ENSG00000066739	-0.34577	-0.53179	0.14095
ENSG00000066777	-1.6665	-2.0892	1.6296
ENSG00000066813	2.2704	1.0554	0.85651
ENSG00000066827	1.2772	0.77339	0.47908
ENSG00000066855	2.4646	0.16673	-0.98974
ENSG00000066923	3.4142	3.1632	-2.2908
ENSG00000066926	0.73896	-0.24485	-0.48607
ENSG00000066933	1.0813	0.51096	1.3715
ENSG00000067057	0.81257	0.67442	-0.76874
ENSG00000067064	-0.68624	0.65448	-0.22618
ENSG00000067066	0.62339	0.88042	0.19053
ENSG00000067082	5.4471	0.9956	0.29741
ENSG00000067113	0.4901	0.65109	1.1356
ENSG00000067141	0.99259	-0.076417	0.29325
ENSG00000067167	2.0308	1.703	0.63197
ENSG00000067182	-0.35889	-0.28327	-1.4293
ENSG00000067191	2.0162	0.57666	-0.98875
ENSG00000067208	3.6268	0.60369	0.59958
ENSG00000067221	0.030323	0.84618	-0.49402
ENSG00000067225	0.40257	-0.35621	0.40227
ENSG00000067248	-0.75662	-0.7215	1.0327
ENSG00000067334	0.36999	-0.42366	2.1704
ENSG00000067365	0.9809	-0.71186	0.60533
ENSG00000067369	5	0.79374	-1.8074
ENSG00000067533	0.41929	-0.49007	-0.67072
ENSG00000067560	4.2849	3.9859	-0.8227
ENSG00000067596	0.57207	1.7193	-0.14337
ENSG00000067606	2.5608	1.3123	0.58702
ENSG00000067704	1.9512	1.6938	0.97162
ENSG00000067715	1.5311	0.41607	0.79257
ENSG00000067798	1.7973	-2.2723	0.26733
ENSG00000067836	3.4925	0.64145	0.33697
ENSG00000067900	1.6321	0.95286	-0.68107
ENSG00000067955	1.0532	-1.6882	2.0803
ENSG00000068001	1.8103	1.5959	0.17831
ENSG00000068024	-0.073357	0.43813	1.0324
ENSG00000068028	3.1015	0.72986	1.6028
ENSG00000068078	3.192	2.7336	0.96816
ENSG00000068079	2.423	0.89346	0.28436
ENSG00000068097	0.36116	-0.32246	2.8153
ENSG00000068120	2.63	-0.1443	0.73051
ENSG00000068137	2.2547	1.4612	0.21606
ENSG00000068305	0.5796	1.165	-0.14597
ENSG00000068383	1.387	-0.92206	0.43571
ENSG00000068489	0.91153	-1.0888	1.299
ENSG00000068615	2.2372	-1.0771	-0.87184
ENSG00000068650	2.0307	-0.3741	-0.83029
ENSG00000068654	-0.28907	-1.9087	-1.0155
ENSG00000068697	-1.2773	0.095061	0.98242
ENSG00000068724	3.6189	-0.42044	0.43956
ENSG00000068745	4.0337	5.2574	-1.5226
ENSG00000068781	2.1452	1.4519	0.024568
ENSG00000068784	0.90508	-0.2751	-1.9078
ENSG00000068796	3.3212	2.1209	0.57673
ENSG00000068831	-0.19358	-0.85358	-0.89584
ENSG00000068878	4.3697	-1.3768	0.20626
ENSG00000068885	-0.25507	2.178	0.10884
ENSG00000068903	2.4692	0.31711	-0.55903
ENSG00000068912	2.8305	0.33197	-0.51582
ENSG00000068971	3.4468	1.9353	2.3391
ENSG00000068976	-0.43586	0.36768	0.019781
ENSG00000069011	0.73445	-0.56557	-0.033947
ENSG00000069018	-0.36103	-0.11534	-0.71566
ENSG00000069020	0.12051	-0.16476	0.87142
ENSG00000069122	3.3497	1.5994	-0.3285
ENSG00000069188	1.0741	1.4425	-0.7331
ENSG00000069206	0.83204	-0.34996	-0.42829
ENSG00000069248	2.1676	0.042378	-0.32393
ENSG00000069275	0.92712	0.79957	-0.79508
ENSG00000069329	1.3157	-0.69595	-1.4235
ENSG00000069345	0.60379	0.21994	-0.67163
ENSG00000069399	-0.98174	-0.12015	-0.57631
ENSG00000069424	0.70973	-0.552	-0.0014094
ENSG00000069431	-0.55619	-0.34258	0.87753
ENSG00000069482	1.3405	1.4471	0.48179
ENSG00000069493	0.093385	-0.4926	-1.3477
ENSG00000069667	4.4049	-0.4302	1.1727
ENSG00000069696	2.1562	1.9646	3.9241
ENSG00000069702	1.8968	-0.5215	-0.23011
ENSG00000069764	-0.75731	1.1098	1.9447
ENSG00000069812	0.59589	-1.2648	0.47178
ENSG00000069849	0.66898	0.81757	1.0936
ENSG00000069869	2.4682	0.7633	-0.33667
ENSG00000069943	2.8808	-0.74826	-0.061841
ENSG00000069956	0.63796	-1.0052	-2.1857
ENSG00000069966	0.037054	-1.6941	0.49199
ENSG00000069974	2.1775	-0.14037	1.9444
ENSG00000069998	0.51915	-0.39353	0.56807
ENSG00000070010	2.3229	0.25663	0.26596
ENSG00000070018	1.2747	0.7546	0.049351
ENSG00000070019	2.2222	0.40968	1.0713
ENSG00000070031	3.0764	-0.11028	0.85093
ENSG00000070047	1.7265	1.1331	1.2848
ENSG00000070061	3.3677	-0.23514	0.76587
ENSG00000070081	2.6987	0.52447	-0.35697
ENSG00000070087	1.0399	1.2641	0.26077
ENSG00000070159	0.76129	0.6207	-0.12757
ENSG00000070182	1.3684	1.2628	1.3557
ENSG00000070190	1.4339	0.85206	1.0132
ENSG00000070193	0.41719	0.19216	-0.98503
ENSG00000070214	1.5262	0.94329	-0.43127
ENSG00000070269	1.3353	0.16273	-0.60276
ENSG00000070366	6.0015	2.0889	-0.61035
ENSG00000070367	1.3579	-0.13978	-0.77615
ENSG00000070371	2.3005	0.89219	1.6522
ENSG00000070388	1.7429	1.4451	-1.5059
ENSG00000070404	0.83687	0.97986	1.4282
ENSG00000070413	3.2408	1.2785	0.35861
ENSG00000070423	1.803	-0.77942	-0.36931
ENSG00000070444	-0.52561	-1.2359	-1.0494
ENSG00000070476	-0.12211	-0.76683	2.7548
ENSG00000070495	2.7854	1.8925	-0.45094
ENSG00000070501	-0.62342	-1.673	0.37915
ENSG00000070526	0.7068	-1.5208	-0.4196
ENSG00000070540	-0.7947	0.13579	-1.3531
ENSG00000070601	0.43564	-0.74823	0.33995
ENSG00000070610	0.63259	-0.56193	0.89627
ENSG00000070614	0.8512	-0.92625	0.076188
ENSG00000070669	0.057981	2.4129	-0.35986
ENSG00000070718	0.30985	-0.96128	0.080043
ENSG00000070729	-0.5753	0.33337	0.28714
ENSG00000070731	-0.013606	-0.48864	-0.51761
ENSG00000070748	1.0092	-0.089279	1.391
ENSG00000070756	-0.59842	0.82987	-0.42986
ENSG00000070759	-0.64818	-0.38584	-1.0544
ENSG00000070761	0.89771	-0.0089799	-0.51863
ENSG00000070770	2.5246	-0.45869	0.62504
ENSG00000070778	-0.17843	0.26782	1.4223
ENSG00000070785	0.23054	0.03972	-1.4803
ENSG00000070808	-0.68977	-0.90104	-0.030129
ENSG00000070814	-0.40169	-1.7598	0.44479
ENSG00000070831	1.3746	1.6501	1.0465
ENSG00000070882	4.1858	0.94105	-1.6788
ENSG00000070886	-1.1256	3.052	-0.10672
ENSG00000070915	0.37426	1.5057	0.035885
ENSG00000070950	2.7788	0.56178	-0.058667
ENSG00000070961	1.4787	2.4872	-0.75201
ENSG00000070985	1.5515	-1.7507	-0.31092
ENSG00000071051	0.47877	-0.14184	-0.26572
ENSG00000071054	0.01262	0.28153	-0.52944
ENSG00000071073	-0.54234	1.7787	1.7753
ENSG00000071082	3.1278	1.6326	-0.10457
ENSG00000071127	1.6544	-0.42146	0.74958
ENSG00000071189	0.7037	0.19298	0.39382
ENSG00000071203	-1.2799	1.3837	0.81999
ENSG00000071205	1.377	0.067465	1.4304
ENSG00000071242	1.2301	0.44329	0.63869
ENSG00000071243	3.3724	0.55589	1.0098
ENSG00000071246	1.9566	0.36898	2.7888
ENSG00000071282	-0.46322	-0.37116	-0.4856
ENSG00000071462	-0.20697	2.218	-1.8762
ENSG00000071537	0.31774	-0.23908	0.00048183
ENSG00000071539	0.33478	-1.3101	0.66
ENSG00000071564	-0.063961	0.11407	2.231
ENSG00000071575	0.79558	0.035529	-0.22337
ENSG00000071626	2.1896	0.96705	-1.4647
ENSG00000071655	0.21751	1.8518	0.74484
ENSG00000071677	-0.011151	-2.1567	1.168
ENSG00000071794	0.063109	1.0914	0.86507
ENSG00000071894	0.34464	1.3521	-1.2192
ENSG00000071909	0.74154	1.0763	-0.54825
ENSG00000071967	-0.81201	-1.4684	0.36326
ENSG00000071991	1.4938	1.0177	-0.28819
ENSG00000071994	1.8919	0.62801	-1.2463
ENSG00000072041	1.0107	1.4205	1.1863
ENSG00000072042	0.1722	0.58045	-0.039525
ENSG00000072062	0.15934	0.63822	0.33969
ENSG00000072071	1.5231	0.043858	0.50142
ENSG00000072080	-0.81046	-1.1873	-0.52338
ENSG00000072110	1.9612	1.3051	0.29581
ENSG00000072121	0.72171	-0.77674	-1.1127
ENSG00000072134	4.2654	-0.34581	0.2261
ENSG00000072135	2.0089	1.3102	-0.74771
ENSG00000072163	0.53488	-0.31364	1.4781
ENSG00000072182	1.2465	-0.20835	1.7984
ENSG00000072195	0.84024	-1.0958	1.7375
ENSG00000072201	1.4935	1.6235	0.32672
ENSG00000072210	-0.7373	-0.82198	0.59813
ENSG00000072274	2.8474	-0.31789	0.33176
ENSG00000072310	4.4364	0.97608	-0.85203
ENSG00000072364	-0.32623	0.016344	1.7012
ENSG00000072401	1.4838	-1.5925	0.62506
ENSG00000072415	3.3192	2.683	-0.0064773
ENSG00000072422	1.3918	-0.7405	-0.75667
ENSG00000072518	4.7784	2.6618	1.576
ENSG00000072571	-0.18662	0.30727	-1.2792
ENSG00000072609	1.9282	0.57534	2.4448
ENSG00000072657	1.3032	0.57024	-1.1451
ENSG00000072682	-0.099198	2.675	3.0765
ENSG00000072694	-0.33825	-1.1804	0.3153
ENSG00000072736	3.6557	0.79149	2.5828
ENSG00000072756	1.1602	-1.556	-0.61837
ENSG00000072778	2.9413	0.34637	-0.2211
ENSG00000072786	0.1537	1.1327	1.3258
ENSG00000072803	2.2849	3.2319	6.2681
ENSG00000072818	3.83	1.6265	1.1581
ENSG00000072832	1.2562	-0.98441	-0.57618
ENSG00000072840	-1.6512	1.056	0.62441
ENSG00000072849	3.4926	0.43376	1.8816
ENSG00000072858	1.2922	0.30917	-1.4733
ENSG00000072864	1.0148	0.26829	-1.5014
ENSG00000072952	-2.6374	-0.15993	-0.88793
ENSG00000072954	0.74139	0.47186	-0.59937
ENSG00000072958	0.68169	0.70553	0.2166
ENSG00000073008	0.19938	-1.003	0.17247
ENSG00000073050	0.60975	1.1	0.22421
ENSG00000073060	4.9157	1.4115	0.91259
ENSG00000073067	0.50244	-0.90385	-2.0333
ENSG00000073111	2.7029	-0.53841	0.12673
ENSG00000073146	1.2401	2.3723	1.1802
ENSG00000073150	0.94285	0.883	0.43181
ENSG00000073169	1.3414	0.41537	1.8252
ENSG00000073282	1.5922	-1.0878	0.30576
ENSG00000073331	-0.87595	1.6898	-0.021061
ENSG00000073350	0.37263	0.40073	1.0832
ENSG00000073417	1.9406	2.202	0.30422
ENSG00000073536	1.3908	-1.7192	-0.68893
ENSG00000073578	-1.8032	0.078748	0.29752
ENSG00000073584	0.14628	-0.066007	-0.60886
ENSG00000073598	0.72206	-0.91229	-0.096613
ENSG00000073605	0.39799	0.9563	-0.27423
ENSG00000073614	2.305	0.77581	0.81327
ENSG00000073670	2.5701	5.6252	1.9525
ENSG00000073711	6.5353	4.5545	2.7437
ENSG00000073712	-0.26138	-0.84274	0.29423
ENSG00000073734	-0.25886	-0.47397	-1.3219
ENSG00000073737	0.087762	1.1217	-0.69961
ENSG00000073754	0.68495	0.46258	-0.12731
ENSG00000073756	0.51575	1.1154	2.6472
ENSG00000073792	3.5907	1.5799	1.7801
ENSG00000073803	0.56184	0.17807	0.76652
ENSG00000073849	1.6102	-0.48594	0.1455
ENSG00000073861	0.28709	1.3863	1.6264
ENSG00000073910	0.18026	0.1815	1.0306
ENSG00000073921	1.9177	0.94015	1.0278
ENSG00000073969	5.2303	5.5022	3.5657
ENSG00000074047	0.58271	-0.86592	-1.2501
ENSG00000074054	3.0079	-0.032162	-0.66358
ENSG00000074071	0.94598	0.34745	1.5694
ENSG00000074181	0.53974	-1.0379	0.77737
ENSG00000074201	0.23656	1.8326	-0.1692
ENSG00000074211	3.6983	1.1374	-1.1856
ENSG00000074219	0.56364	1.7993	0.48003
ENSG00000074266	1.0679	0.26821	-0.083935
ENSG00000074276	0.86402	1.5938	1.0333
ENSG00000074317	-0.049506	0.082759	-0.26189
ENSG00000074319	1.5687	1.1508	0.98934
ENSG00000074356	0.88076	-0.26978	1.142
ENSG00000074370	2.089	0.423	0.97756
ENSG00000074410	0.91271	-1.1704	1.38
ENSG00000074416	0.48255	0.91826	-0.42821
ENSG00000074527	0.05522	-0.91443	0.86413
ENSG00000074582	-0.7583	0.58781	0.72715
ENSG00000074590	1.1569	1.6266	0.35835
ENSG00000074603	0.54721	2.127	0.30713
ENSG00000074621	0.83504	1.2232	-0.78494
ENSG00000074657	-0.089508	0.06905	0.23569
ENSG00000074660	5.294	0.9443	-1.5181
ENSG00000074695	-0.34883	0.11433	-0.32498
ENSG00000074696	-0.40509	2.0548	-0.55207
ENSG00000074706	1.1832	1.7415	0.09055
ENSG00000074755	2.4005	1.4638	-1.0105
ENSG00000074771	-0.0030844	-2.1345	1.6502
ENSG00000074800	1.0561	-0.63547	0.60545
ENSG00000074803	-0.28362	-0.30826	-0.074272
ENSG00000074842	0.19791	0.7843	0.40188
ENSG00000074855	1.6949	-0.91199	0.6368
ENSG00000074935	1.479	0.015575	-0.001444
ENSG00000074964	1.8237	1.5087	-0.45032
ENSG00000074966	0.43387	0.85862	-0.22162
ENSG00000075035	2.6351	-0.11776	-0.96282
ENSG00000075043	0.48131	-0.29864	-1.0126
ENSG00000075073	-0.96823	1.0743	0.014995
ENSG00000075089	2.0571	0.70809	1.1078
ENSG00000075131	1.4636	2.0592	0.99402
ENSG00000075142	2.0893	-0.35148	0.60072
ENSG00000075151	2.6578	-0.088514	0.40311
ENSG00000075188	-2.3501	0.68012	2.4949
ENSG00000075213	2.2951	1.0305	-1.3208
ENSG00000075218	-1.2999	1.4491	1.0778
ENSG00000075223	0.33732	0.83836	1.3146
ENSG00000075234	-1.0714	2.1684	2.101
ENSG00000075239	1.109	0.028428	1.4743
ENSG00000075240	-0.25605	-0.77524	0.31579
ENSG00000075275	1.0057	1.7886	1.6077
ENSG00000075290	0.90674	-0.79032	-1.4701
ENSG00000075292	3.6852	0.42305	1.1669
ENSG00000075303	2.9963	-0.11913	1.0684
ENSG00000075336	1.0596	-0.52972	-0.63016
ENSG00000075340	1.9309	1.8552	0.29988
ENSG00000075388	1.766	-1.219	0.15792
ENSG00000075391	2.8499	-0.044546	1.4639
ENSG00000075399	4.4774	1.6234	0.34987
ENSG00000075407	-0.80762	-0.41893	-0.15732
ENSG00000075413	4.7643	-0.42107	2.1172
ENSG00000075415	2.1971	0.33194	-0.021175
ENSG00000075420	0.24038	0.13197	0.057179
ENSG00000075426	5.7139	-0.09904	-0.60403
ENSG00000075429	0.52541	-1.3064	-0.29142
ENSG00000075461	0.62173	0.72315	0.59869
ENSG00000075539	2.3778	1.7708	-0.536
ENSG00000075568	-0.111	0.94062	0.88259
ENSG00000075618	0.55502	1.545	-0.22118
ENSG00000075624	2.9081	0.45808	-0.85788
ENSG00000075643	2.4656	-0.49048	0.31827
ENSG00000075651	1.7181	0.53429	0.68312
ENSG00000075673	-0.12555	-0.098023	-0.43485
ENSG00000075702	-0.066989	1.6518	0.63342
ENSG00000075711	4.309	1.9014	-0.42545
ENSG00000075785	1.1967	0.13711	1.2205
ENSG00000075790	-0.97722	3.4799	1.2489
ENSG00000075826	1.5464	-0.21706	-0.40395
ENSG00000075856	0.030626	2.4318	0.37027
ENSG00000075884	2.7821	1.4915	-0.29059
ENSG00000075886	0.32192	1.2082	-0.82715
ENSG00000075891	0.60837	1.1388	1.4448
ENSG00000075914	0.90533	-0.28521	0.34709
ENSG00000075945	-0.46447	0.64452	-0.7015
ENSG00000075975	2.4952	0.40667	1.2073
ENSG00000076003	0.83323	1.9584	0.26565
ENSG00000076043	1.9975	0.90632	-0.42435
ENSG00000076053	0.48768	1.216	0.10956
ENSG00000076067	2.8091	0.53627	0.64477
ENSG00000076108	2.9364	0.3718	1.1734
ENSG00000076201	2.4056	1.0893	-0.67933
ENSG00000076242	1.4811	0.068733	-0.224
ENSG00000076248	2.4434	-0.52335	0.28231
ENSG00000076258	-0.75744	-0.36046	0.6391
ENSG00000076321	4.3788	1.2323	1.9168
ENSG00000076344	-0.38172	-0.36984	-0.18731
ENSG00000076351	0.25606	1.1245	-0.69265
ENSG00000076356	2.4939	0.28657	-2.1239
ENSG00000076382	0.11632	4.5681	0.72694
ENSG00000076513	5.0895	-0.0021714	0.5198
ENSG00000076554	0.035027	0.58218	-1.3388
ENSG00000076555	5.0805	-0.15091	-0.48429
ENSG00000076604	0.83929	2.3777	1.336
ENSG00000076641	0.38216	0.58735	-1.1939
ENSG00000076650	-0.22217	-0.54616	-0.20453
ENSG00000076662	-0.090247	-0.56453	1.1262
ENSG00000076685	6.1094	2.6027	-0.18642
ENSG00000076706	-0.16384	0.32344	0.017204
ENSG00000076826	0.095275	4.4143	1.0485
ENSG00000076864	2.4137	-0.33265	0.91149
ENSG00000076924	0.19713	1.5918	0.53228
ENSG00000076928	0.23683	-0.056004	0.61486
ENSG00000076944	-0.30296	2.2339	0.9045
ENSG00000076984	2.5668	2.6124	-0.11363
ENSG00000077009	-0.1342	-0.16919	-0.2522
ENSG00000077044	-0.02169	2.0833	-0.53947
ENSG00000077063	1.2253	-1.0347	1.5988
ENSG00000077080	5.0853	0.26518	-0.071807
ENSG00000077092	1.6905	0.42782	-0.62688
ENSG00000077097	-2.032	2.0213	0.88389
ENSG00000077147	1.4814	0.80736	0.56881
ENSG00000077150	1.8477	2.0387	-1.3354
ENSG00000077152	2.1979	-0.92216	-0.14261
ENSG00000077157	2.0227	-0.20159	-0.83838
ENSG00000077232	0.87904	-0.068696	2.3123
ENSG00000077235	1.9219	-0.80355	-1.782
ENSG00000077238	-0.83421	0.23593	0.3627
ENSG00000077254	1.1743	0.062074	-0.34173
ENSG00000077312	-1.1308	1.0317	1.9295
ENSG00000077327	2.3199	-1.226	-1.3139
ENSG00000077348	0.55201	-0.10604	0.36901
ENSG00000077380	2.9836	-1.0809	1.4544
ENSG00000077420	1.3596	-0.60269	0.5695
ENSG00000077454	1.5591	0.27283	0.66313
ENSG00000077458	0.65899	2.3116	1.8926
ENSG00000077463	1.4369	-0.46342	-0.15881
ENSG00000077498	3.1343	-0.42525	-1.1142
ENSG00000077514	2.2044	0.87466	0.94701
ENSG00000077522	0.70472	-0.25833	-0.39819
ENSG00000077549	0.78283	1.2797	-0.37529
ENSG00000077585	0.25077	0.020884	-0.32095
ENSG00000077616	1.6508	-1.2554	-0.0070123
ENSG00000077684	2.5273	2.3961	-0.31825
ENSG00000077782	3.0212	0.29069	-0.91969
ENSG00000077800	0.72537	-1.2388	0.86483
ENSG00000077935	0.18969	0.50994	-2.2487
ENSG00000077942	2.0764	1.9798	-0.63799
ENSG00000077943	2.6036	1.4422	0.34471
ENSG00000077984	0.6937	-1.1133	-0.16779
ENSG00000078018	0.93625	1.9906	-0.72753
ENSG00000078043	1.785	2.5416	1.6538
ENSG00000078053	1.6573	0.721	2.7642
ENSG00000078070	1.7488	0.87835	0.27779
ENSG00000078081	2.1936	1.4356	0.44108
ENSG00000078098	0.33699	-0.034785	-0.8875
ENSG00000078114	-0.010663	0.097581	-1.3235
ENSG00000078124	2.6868	0.82238	1.4385
ENSG00000078140	0.68291	-0.39437	2.2496
ENSG00000078142	1.2349	-1.6909	0.69911
ENSG00000078177	0.03028	2.0511	1.5343
ENSG00000078237	2.1324	4.1415	2.6162
ENSG00000078246	0.092796	0.62678	0.75573
ENSG00000078269	0.39201	-1.0911	-0.9472
ENSG00000078295	5.0093	-0.77464	-0.094919
ENSG00000078304	1.3135	1.3279	-0.19316
ENSG00000078328	1.2514	2.4684	1.9193
ENSG00000078369	1.9708	1.5142	-0.40335
ENSG00000078399	-0.1603	-1.307	0.50652
ENSG00000078401	2.5205	0.33148	0.96072
ENSG00000078403	-0.63947	1.6083	3.9193
ENSG00000078487	1.5374	3.678	-0.39828
ENSG00000078549	1.0276	0.23655	-0.848
ENSG00000078579	-1.4083	-2.2823	0.16693
ENSG00000078618	0.29113	0.1609	0.38446
ENSG00000078668	0.51683	-0.011224	-0.40029
ENSG00000078674	3.298	0.56795	0.26715
ENSG00000078687	0.53274	0.36336	-1.2938
ENSG00000078699	-0.54833	0.26599	0.21866
ENSG00000078725	2.9757	-0.65004	0.31724
ENSG00000078747	3.1257	3.7529	3.8783
ENSG00000078795	2.1627	0.70161	-0.426
ENSG00000078804	2.8016	1.9615	2.3019
ENSG00000078808	1.7869	0.69806	0.42562
ENSG00000078814	1.6175	1.6022	1.6515
ENSG00000078898	2.272	2.1568	4.3985
ENSG00000078900	-2.1423	-0.30563	-0.67688
ENSG00000078902	1.5886	1.6924	1.4593
ENSG00000078967	-0.42867	-0.19227	-0.16436
ENSG00000079101	0.33145	0.90408	0.90639
ENSG00000079102	1.067	2.2552	0.55649
ENSG00000079112	0.042873	0.75961	2.4816
ENSG00000079134	0.97517	-1.1884	2.3573
ENSG00000079150	0.1373	0.25303	0.79745
ENSG00000079156	-2.2197	-0.26363	2.0664
ENSG00000079215	0.6339	0.35956	2.5282
ENSG00000079246	1.3865	0.56709	1.3149
ENSG00000079257	0.55915	-0.023254	-0.15095
ENSG00000079263	1.7632	0.44507	-0.30353
ENSG00000079277	2.0772	-1.0322	1.2903
ENSG00000079308	1.5798	1.196	3.0094
ENSG00000079313	1.8735	0.0023692	1.5317
ENSG00000079332	0.28661	0.2329	-0.69854
ENSG00000079335	3.9162	1.5756	-0.27382
ENSG00000079337	2.1798	1.5519	0.7495
ENSG00000079385	-0.30837	-1.0049	0.51555
ENSG00000079387	2.6629	3.2193	1.4837
ENSG00000079393	0.085015	-0.16912	-1.3154
ENSG00000079432	-0.72083	2.0576	-2.6548
ENSG00000079435	0.58362	-0.15584	-0.54734
ENSG00000079459	-0.10404	-0.51787	-2.0506
ENSG00000079462	0.10408	1.4585	-0.38937
ENSG00000079557	1.071	0.11845	2.2403
ENSG00000079616	1.0204	-2.7122	0.025978
ENSG00000079739	1.7422	-0.072401	3.3451
ENSG00000079785	0.029129	1.4237	1.1057
ENSG00000079805	3.5048	1.2122	0.04539
ENSG00000079819	4.2547	-0.24329	-0.62424
ENSG00000079841	3.4475	-0.57414	1.8403
ENSG00000079931	2.615	0.50702	2.2024
ENSG00000079950	1.6809	-0.34666	1.2869
ENSG00000079974	3.9524	1.2251	2.4083
ENSG00000079999	-0.23013	1.8391	0.75409
ENSG00000080007	1.1359	0.14966	-0.60421
ENSG00000080031	2.4746	0.24674	-0.12915
ENSG00000080166	0.67469	-0.81509	0.26292
ENSG00000080189	2.9993	-1.0539	0.12714
ENSG00000080200	2.2558	1.4026	0.76932
ENSG00000080224	1.7705	0.54042	-0.47978
ENSG00000080293	0.11179	1.2353	1.0206
ENSG00000080298	1.4337	3.7328	-0.20377
ENSG00000080345	3.1402	1.2552	1.1688
ENSG00000080371	1.3097	-0.92792	-0.21326
ENSG00000080493	2.7436	-0.22973	0.82415
ENSG00000080503	1.9538	0.54562	-1.0727
ENSG00000080511	-0.23091	0.96079	-1.0412
ENSG00000080546	1.6406	-0.14779	0.11829
ENSG00000080573	0.85535	1.4924	-0.58578
ENSG00000080603	1.0776	-0.13818	0.48938
ENSG00000080608	2.0835	0.10845	1.0033
ENSG00000080618	-0.12251	1.7903	-0.95661
ENSG00000080644	6.5676	-1.1049	-2.3306
ENSG00000080709	2.0594	1.9449	0.17949
ENSG00000080802	1.0593	-0.32376	-0.53309
ENSG00000080815	1.5705	0.98552	1.0331
ENSG00000080819	-0.54977	0.12277	-0.84424
ENSG00000080822	0.98339	-0.83927	-0.88034
ENSG00000080823	0.97848	1.0003	0.74734
ENSG00000080824	1.6288	0.49796	-0.44739
ENSG00000080839	1.2922	1.4668	1.3302
ENSG00000080845	0.66642	0.9864	1.0585
ENSG00000080854	5.6488	0.13707	0.65599
ENSG00000080910	2.4934	-0.43155	0.36544
ENSG00000080986	0.81858	1.4603	0.99006
ENSG00000081014	3.3819	0.021464	-0.50821
ENSG00000081019	0.84478	0.97736	1.0908
ENSG00000081026	1.7582	-1.6052	-1.5594
ENSG00000081041	0.78612	-0.22746	-0.84936
ENSG00000081051	0.51587	-0.12858	0.96962
ENSG00000081052	0.25778	0.70291	0.76067
ENSG00000081059	0.88294	0.3381	1.9836
ENSG00000081087	-0.37762	-0.55425	-0.99041
ENSG00000081138	1.6859	0.80909	-0.77134
ENSG00000081148	-0.41334	-0.87854	-0.45491
ENSG00000081154	-1.1225	-0.86139	0.96683
ENSG00000081177	-0.018505	2.1897	-0.65308
ENSG00000081181	1.3609	-0.40242	1.1535
ENSG00000081189	3.4254	0.82968	1.3732
ENSG00000081237	3.5698	0.41686	2.4523
ENSG00000081248	4.0203	3.0079	0.081691
ENSG00000081277	0.65398	0.12744	-0.16637
ENSG00000081307	0.063704	2.4415	0.50833
ENSG00000081320	3.6608	0.84138	-1.618
ENSG00000081377	1.7196	0.075104	1.0959
ENSG00000081386	-0.10051	0.9303	0.28392
ENSG00000081479	1.093	0.39855	-0.22259
ENSG00000081665	6.1694	3.3558	0.28289
ENSG00000081692	1.106	0.47539	-1.5322
ENSG00000081721	-0.63201	-0.31024	1.0841
ENSG00000081760	-0.46272	-0.26728	-1.118
ENSG00000081791	1.7326	0.22112	0.93095
ENSG00000081800	-0.031632	0.68216	-0.86167
ENSG00000081803	0.69251	-0.3408	-1.3958
ENSG00000081818	3.8614	0.21763	0.93734
ENSG00000081842	5.0465	1.3164	0.75655
ENSG00000081853	3.1412	-1.3037	-0.001698
ENSG00000081870	-1.2399	0.0013148	0.34231
ENSG00000081913	2.904	0.47495	-0.30577
ENSG00000081923	-1.5159	1.054	-0.24411
ENSG00000081985	-0.20996	0.42551	0.8276
ENSG00000082014	1.5784	-0.35087	0.91726
ENSG00000082068	1.4017	1.008	1.5605
ENSG00000082074	0.24176	0.5509	0.45486
ENSG00000082126	0.85177	0.082436	-1.094
ENSG00000082146	0.98442	-1.0476	-0.4239
ENSG00000082153	-0.21162	0.018422	1.2065
ENSG00000082175	-1.021	-1.3404	-1.6573
ENSG00000082196	-0.21138	-2.1747	-0.18338
ENSG00000082212	1.076	0.60075	1.2126
ENSG00000082213	-0.19639	0.6958	-0.74212
ENSG00000082258	0.22676	-0.0087646	0.27364
ENSG00000082269	3.9539	2.5893	-1.8335
ENSG00000082293	2.103	0.31076	-2.1403
ENSG00000082397	1.9758	0.13672	0.87441
ENSG00000082438	-0.39556	1.5891	0.4526
ENSG00000082482	0.38612	-0.73733	0.58726
ENSG00000082497	0.27585	0.72814	-0.55417
ENSG00000082512	1.0502	2.3854	1.5978
ENSG00000082515	0.7768	1.6156	0.35132
ENSG00000082516	1.0526	1.0524	-0.35066
ENSG00000082556	-0.40219	-6.6212e-05	0.224
ENSG00000082641	2.3569	0.57436	-0.42217
ENSG00000082684	3.6587	-2.2542	2.292
ENSG00000082701	2.3888	-1.3188	-1.8512
ENSG00000082781	1.8309	-0.066044	0.048661
ENSG00000082805	2.0279	-0.82623	-1.5474
ENSG00000082898	2.4342	1.3266	0.83716
ENSG00000082996	0.2037	0.065392	-0.24481
ENSG00000083067	3.6623	-0.6317	-0.64123
ENSG00000083093	0.72465	-0.50321	0.097113
ENSG00000083097	2.4942	-1.084	-0.76725
ENSG00000083099	1.2823	0.024603	-0.56302
ENSG00000083123	-0.31874	1.2669	0.96631
ENSG00000083168	1.7399	1.3786	0.40575
ENSG00000083223	0.66594	2.8123	1.4793
ENSG00000083290	1.7576	0.54914	-0.96561
ENSG00000083307	-0.65889	-0.82285	-0.47301
ENSG00000083312	0.63578	0.91252	0.38081
ENSG00000083444	0.50352	-0.0098582	1.1729
ENSG00000083454	-1.5535	0.59252	1.633
ENSG00000083457	4.2841	-1.3723	-0.24706
ENSG00000083520	1.1471	-0.093002	1.1161
ENSG00000083535	1.4419	-0.39189	1.5312
ENSG00000083544	1.484	-1.1286	-0.20386
ENSG00000083635	-0.16198	0.99578	0.60827
ENSG00000083642	2.4369	1.7055	0.77485
ENSG00000083720	-0.85438	1.3489	-1.4659
ENSG00000083782	-0.17601	-1.3535	1.8422
ENSG00000083799	2.0075	0.50268	-0.89374
ENSG00000083807	2.7706	2.0618	0.59929
ENSG00000083812	0.89946	1.5266	-0.95961
ENSG00000083814	-0.98017	-0.63758	0.52787
ENSG00000083817	-0.046115	-1.4291	0.81311
ENSG00000083828	0.66941	0.25093	1.4848
ENSG00000083838	1.1023	1.7612	-0.77183
ENSG00000083844	0.4192	2.2693	0.44821
ENSG00000083845	1.763	-0.068594	-1.3006
ENSG00000083857	0.79679	1.0926	-0.0083067
ENSG00000083896	0.16039	-0.46782	0.30984
ENSG00000083937	-0.19786	2.0638	0.10437
ENSG00000084070	-0.17103	-0.2735	-0.32233
ENSG00000084072	1.4012	0.52382	1.1117
ENSG00000084073	0.48642	0.09738	-0.29593
ENSG00000084090	2.1494	0.13447	2.0389
ENSG00000084092	0.065812	2.2287	-0.31429
ENSG00000084093	0.99716	3.3017	0.55079
ENSG00000084110	-1.0912	-1.1979	-0.3857
ENSG00000084112	2.8732	2.4514	-1.1033
ENSG00000084207	0.5713	1.8248	-0.19905
ENSG00000084234	0.16581	1.1399	1.952
ENSG00000084444	0.34581	0.39033	0.7596
ENSG00000084453	-0.25569	-0.83599	0.083163
ENSG00000084463	1.3516	-2.3347	-0.058148
ENSG00000084623	0.80027	-0.50256	1.2311
ENSG00000084628	2.2733	-0.69015	-0.73449
ENSG00000084636	0.97887	-0.45175	0.52327
ENSG00000084652	1.3022	1.8604	0.372
ENSG00000084674	0.86913	-0.75147	0.032358
ENSG00000084676	1.4051	-1.0979	0.13063
ENSG00000084693	4.2153	1.0701	-0.47792
ENSG00000084710	1.033	1.0646	-0.28584
ENSG00000084731	1.8988	1.9456	2.1523
ENSG00000084733	2.0688	1.624	-0.80266
ENSG00000084734	4.0664	0.11611	-0.53815
ENSG00000084754	0.89889	1.5033	1.5267
ENSG00000084764	4.9382	1.5928	-0.62222
ENSG00000084774	1.8797	-0.41261	-0.059436
ENSG00000085063	-0.85519	2.5733	0.91236
ENSG00000085117	3.7267	1.0939	0.44012
ENSG00000085231	1.2787	-0.90401	0.71948
ENSG00000085265	1.0158	-0.36512	-0.93915
ENSG00000085274	0.76507	0.26211	-1.813
ENSG00000085276	2.2704	-0.20189	-1.0482
ENSG00000085365	0.4232	-1.0064	1.084
ENSG00000085377	0.049641	0.21697	-0.59088
ENSG00000085382	-0.58515	1.4443	0.18743
ENSG00000085415	2.9337	0.14597	0.50864
ENSG00000085433	0.96715	-1.0143	-1.0658
ENSG00000085449	-0.22635	1.6081	0.59539
ENSG00000085465	0.16184	-0.37943	-0.88993
ENSG00000085491	2.2479	-0.56373	-1.1053
ENSG00000085511	1.836	0.59018	0.3456
ENSG00000085514	1.8671	3.3932	-2.2767
ENSG00000085552	3.0612	0.91492	0.3076
ENSG00000085563	2.5297	0.81266	0.12619
ENSG00000085644	0.66481	1.0449	0.97848
ENSG00000085662	1.8243	0.83396	0.72921
ENSG00000085719	-1.4232	-0.31481	-0.65364
ENSG00000085721	2.7671	1.3675	1.2627
ENSG00000085733	0.69254	-0.17518	0.10292
ENSG00000085741	-0.10389	-1.8593	1.2149
ENSG00000085760	-0.28637	-1.0362	0.48259
ENSG00000085788	6.0127	-0.16539	0.31394
ENSG00000085831	0.30685	0.12254	1.2727
ENSG00000085832	1.2099	0.39287	0.17552
ENSG00000085840	0.3942	-0.88312	1.8696
ENSG00000085871	3.1424	0.36743	0.2797
ENSG00000085872	-0.5428	1.2789	0.3682
ENSG00000085978	7.4032	0.45259	-0.15319
ENSG00000085982	0.7795	2.9003	-1.1897
ENSG00000085998	1.0238	0.76125	-0.17714
ENSG00000085999	-0.4642	-1.928	-0.64574
ENSG00000086015	-1.8308	0.48205	-0.89209
ENSG00000086061	4.0145	-0.28989	-0.21427
ENSG00000086062	1.8395	0.49835	-1.7372
ENSG00000086065	0.8846	0.51482	0.49349
ENSG00000086102	2.7063	1.4519	-0.21726
ENSG00000086159	4.0546	-0.28055	-1.2338
ENSG00000086189	2.5081	3.0783	-0.079353
ENSG00000086200	2.8626	0.84465	0.033879
ENSG00000086205	1.67	0.72677	0.20035
ENSG00000086232	2.596	1.1354	0.59415
ENSG00000086288	0.15166	-0.13986	-0.80025
ENSG00000086289	-0.92441	1.7109	-1.8575
ENSG00000086300	1.1375	-0.043695	0.85166
ENSG00000086475	-0.80713	0.29515	1.2689
ENSG00000086504	1.4945	1.1354	1.0145
ENSG00000086506	0.77411	-0.04599	0.010803
ENSG00000086544	0.83706	0.10657	0.9255
ENSG00000086548	0.01172	-0.096715	1.3024
ENSG00000086570	0.088624	1.5322	0.27482
ENSG00000086589	1.5374	-0.65467	-1.6764
ENSG00000086598	7.5928	2.0619	0.55846
ENSG00000086619	-0.1548	1.268	0.91394
ENSG00000086666	2.9522	-0.44566	0.59541
ENSG00000086696	1.01	2.8554	-0.17181
ENSG00000086730	0.88627	0.63743	1.3588
ENSG00000086827	3.698	0.5682	-1.3475
ENSG00000086848	-0.38695	-0.38049	1.1411
ENSG00000086967	1.0437	2.4405	1.1034
ENSG00000086991	1.9333	-0.6475	-1.166
ENSG00000087008	-0.00096252	-0.418	0.31622
ENSG00000087053	1.5191	1.5737	1.5574
ENSG00000087074	-0.19441	0.44471	-1.7037
ENSG00000087076	0.081749	-2.1348	0.61112
ENSG00000087077	4.0349	-0.18547	0.083629
ENSG00000087085	1.5372	0.97856	0.66085
ENSG00000087086	0.36957	-1.2358	-0.39721
ENSG00000087087	3.4799	0.59585	-0.56218
ENSG00000087088	1.4198	-0.94304	-1.1763
ENSG00000087095	2.6764	1.5028	0.57719
ENSG00000087111	0.75322	3.2279	1.0754
ENSG00000087116	3.0873	0.9362	-0.62974
ENSG00000087128	-0.3186	1.679	-1.6453
ENSG00000087152	2.0287	1.0838	1.6796
ENSG00000087157	-0.92992	-0.00047724	-0.37298
ENSG00000087191	1.4538	-0.0029913	0.28739
ENSG00000087206	1.3387	1.1274	0.71675
ENSG00000087237	0.38598	-0.56989	-0.11369
ENSG00000087245	1.4239	0.34383	-0.67827
ENSG00000087250	-0.028468	-1.7793	-1.9451
ENSG00000087253	1.4952	-1.0519	-2.1656
ENSG00000087258	3.1263	1.0912	-1.7855
ENSG00000087263	2.6982	0.71211	-1.2315
ENSG00000087266	1.1774	0.22216	-0.47882
ENSG00000087269	-0.20899	-0.1838	0.2881
ENSG00000087274	0.87122	1.0753	0.0051254
ENSG00000087299	1.4463	0.26612	0.64416
ENSG00000087301	1.0717	-0.14821	-0.054929
ENSG00000087302	2.9991	1.0263	-0.85829
ENSG00000087303	-0.043816	-0.32491	-0.24148
ENSG00000087338	1.363	0.58141	-1.8736
ENSG00000087365	0.5405	0.8078	-0.030167
ENSG00000087448	-1.4116	-0.7268	-0.98307
ENSG00000087460	-0.68845	-0.68989	-1.982
ENSG00000087470	1.831	0.76974	1.5251
ENSG00000087494	-0.10362	0.45398	1.2336
ENSG00000087495	1.28	-1.4361	-1.1593
ENSG00000087502	0.88862	0.59936	-1.2903
ENSG00000087510	0.76376	0.95269	0.2584
ENSG00000087586	-0.1525	0.25547	-0.038228
ENSG00000087589	0.77092	-0.29204	1.3031
ENSG00000087884	0.89114	1.8987	0.21498
ENSG00000087903	1.1028	2.0126	1.4165
ENSG00000087995	1.6268	0.95467	0.23569
ENSG00000088002	0.92036	1.4159	-0.1035
ENSG00000088035	1.3526	1.065	0.70817
ENSG00000088038	-0.61957	-0.40297	0.93468
ENSG00000088053	0.018695	-1.0331	1.5511
ENSG00000088179	0.59092	1.642	0.73848
ENSG00000088205	1.0069	0.46593	0.45214
ENSG00000088247	-3.1328	1.7129	1.3364
ENSG00000088256	0.58345	-0.98614	-1.1927
ENSG00000088280	-0.47529	0.87919	0.18655
ENSG00000088298	3.8608	3.4514	3.7372
ENSG00000088305	1.1367	2.3573	0.61919
ENSG00000088320	-0.062983	1.1466	-0.059144
ENSG00000088325	1.8661	0.93797	0.19361
ENSG00000088356	1.2046	0.11165	1.4077
ENSG00000088367	1.1328	1.7671	0.94727
ENSG00000088386	0.15755	-0.3133	-1.0027
ENSG00000088387	-1.0935	0.018267	0.14922
ENSG00000088448	2.7854	0.28766	-0.71293
ENSG00000088451	0.90209	-1.7525	-0.92244
ENSG00000088538	1.4452	1.3181	-0.68256
ENSG00000088543	2.2254	0.36236	-0.65131
ENSG00000088682	0.97587	1.7802	0.36636
ENSG00000088726	2.0676	-0.25706	1.4909
ENSG00000088727	0.93719	0.078818	-2.3403
ENSG00000088756	0.94776	0.11053	-0.96434
ENSG00000088766	-1.1268	1.3059	1.6651
ENSG00000088782	-0.69544	-0.45106	0.95429
ENSG00000088808	7.2444	-0.58272	-0.17689
ENSG00000088812	0.8601	-0.81072	-0.073906
ENSG00000088826	-2.9411	-0.70105	-0.065893
ENSG00000088827	0.97727	-0.058114	0.48513
ENSG00000088832	1.4904	1.4616	-1.0294
ENSG00000088833	1.4172	1.0506	1.0912
ENSG00000088836	2.9898	0.91317	-0.59275
ENSG00000088854	3.2781	0.43392	-1.3452
ENSG00000088876	1.7861	-0.68984	1.4328
ENSG00000088881	2.2688	0.78116	2.218
ENSG00000088882	-0.14363	1.2265	-0.61
ENSG00000088888	1.8561	-0.02248	-0.14783
ENSG00000088899	1.1479	1.8036	-0.75145
ENSG00000088926	1.5051	-0.66212	-1.3633
ENSG00000088930	2.1001	-1.2804	-0.81528
ENSG00000088970	2.3199	-1.0828	2.5847
ENSG00000088986	3.3702	0.50718	-0.45972
ENSG00000088992	1.2472	0.94769	2.8272
ENSG00000089006	-0.49274	0.41098	1.2878
ENSG00000089009	0.27318	0.58739	0.72814
ENSG00000089012	1.7742	-0.19313	-0.31785
ENSG00000089022	0.27893	-0.6396	0.60959
ENSG00000089041	2.6696	0.99882	-0.75528
ENSG00000089048	-0.38061	1.294	-0.53744
ENSG00000089050	1.9852	1.8247	0.9562
ENSG00000089053	3.1606	2.4333	-0.67191
ENSG00000089057	-1.3745	0.22978	0.83652
ENSG00000089060	0.31426	-0.8676	-0.7594
ENSG00000089063	1.5534	0.19609	0.091187
ENSG00000089091	2.3268	1.1907	2.457
ENSG00000089094	3.6441	2.9649	-1.2493
ENSG00000089101	1.0498	3.1135	2.2369
ENSG00000089116	1.3612	0.62126	0.4857
ENSG00000089123	0.28504	-0.99654	0.25723
ENSG00000089127	0.80707	0.36916	0.74989
ENSG00000089154	-0.051308	-0.50112	-0.47726
ENSG00000089157	-0.62003	-0.36602	-1.1378
ENSG00000089159	1.9113	-1.5993	-2.3023
ENSG00000089163	1.1593	1.3696	-0.44078
ENSG00000089169	0.78416	0.51262	0.076505
ENSG00000089177	3.0955	1.7757	1.6807
ENSG00000089195	-1.398	-3.1478	1.4387
ENSG00000089199	-1.4924	0.049937	-0.11527
ENSG00000089220	1.5834	1.0223	-0.047325
ENSG00000089225	-0.36177	0.19187	-0.46834
ENSG00000089234	0.8167	-0.42878	0.31559
ENSG00000089248	0.5769	0.77586	0.79534
ENSG00000089250	2.6121	-0.3931	1.4046
ENSG00000089280	1.0247	-0.38873	-0.00019229
ENSG00000089327	-0.9582	1.3917	1.066
ENSG00000089335	1.4696	-1.4243	1.056
ENSG00000089351	-0.43436	-0.034606	-0.013994
ENSG00000089356	-0.36964	-2.349	-1.2982
ENSG00000089486	3.8621	1.2409	0.40986
ENSG00000089505	1.5182	-0.026563	-0.033461
ENSG00000089558	-1.0475	-0.24709	1.7284
ENSG00000089597	1.6701	0.94138	0.69758
ENSG00000089639	5.7997	3.6875	-0.27457
ENSG00000089685	1.0897	0.26578	0.40279
ENSG00000089692	2.2782	0.9317	0.98445
ENSG00000089693	3.5477	1.2314	0.77883
ENSG00000089723	-0.48762	1.1038	0.47117
ENSG00000089737	2.3912	0.88336	-0.52413
ENSG00000089775	2.6799	0.09285	0.52444
ENSG00000089818	-1.086	0.98718	-1.7113
ENSG00000089847	1.7512	-0.5599	-0.45184
ENSG00000089876	2.6694	1.1447	2.3628
ENSG00000089902	3.9956	-0.92444	0.6667
ENSG00000089916	1.7411	-1.1479	-0.16513
ENSG00000090006	1.2538	1.4225	2.3762
ENSG00000090013	-1.2876	2.0501	-1.5047
ENSG00000090020	2.2835	0.813	1.6929
ENSG00000090054	2.1486	0.68118	0.89458
ENSG00000090060	1.8902	0.82037	-0.21051
ENSG00000090061	2.4676	-0.45064	2.3986
ENSG00000090097	7.4319	4.7263	0.36078
ENSG00000090104	0.023397	-1.1204	-0.46876
ENSG00000090238	1.9398	-1.2503	0.94458
ENSG00000090263	2.6869	1.3878	1.8995
ENSG00000090266	1.9455	1.4238	1.7859
ENSG00000090273	1.9227	-1.3079	-0.19524
ENSG00000090316	3.1911	1.6459	-0.91454
ENSG00000090339	0.26601	1.8176	1.207
ENSG00000090372	-0.18369	0.38041	0.044678
ENSG00000090376	-1.8085	0.87104	-1.3177
ENSG00000090382	2.0524	1.7164	-1.3987
ENSG00000090402	-0.54359	0.83881	-0.64598
ENSG00000090432	0.487	-1.7009	-0.57609
ENSG00000090447	1.6665	1.0608	1.2923
ENSG00000090470	-0.63229	0.45716	0.31541
ENSG00000090487	-0.45211	-0.15832	0.59975
ENSG00000090512	-0.57408	0.86591	0.28697
ENSG00000090520	0.43558	1.0414	-0.64421
ENSG00000090530	1.8341	-1.0749	-0.79888
ENSG00000090534	1.6934	0.84574	1.5527
ENSG00000090539	-0.87774	0.14643	2.224
ENSG00000090554	2.5408	0.21326	-0.84115
ENSG00000090565	0.50119	-0.34343	-0.57468
ENSG00000090581	0.60428	-0.70815	-1.6476
ENSG00000090612	1.5959	-1.0291	-0.027086
ENSG00000090615	2.2561	-0.082262	1.3678
ENSG00000090621	2.7688	-0.44876	-1.5031
ENSG00000090659	0.42845	-0.76191	-0.042211
ENSG00000090661	0.20197	1.0228	-0.17916
ENSG00000090674	-0.46832	0.78578	-0.2934
ENSG00000090686	2.2887	-0.045151	-0.19908
ENSG00000090857	2.1605	2.2524	2.6472
ENSG00000090861	2.1632	1.0134	0.8585
ENSG00000090863	3.7886	0.093035	0.82019
ENSG00000090905	1.9537	0.026579	-0.13543
ENSG00000090924	3.0587	0.085499	0.49228
ENSG00000090932	3.5595	-0.59654	-0.18688
ENSG00000090971	-1.9834	0.46591	-0.18152
ENSG00000090975	7.5297	2.4354	0.36743
ENSG00000090989	2.1892	1.8192	-0.97464
ENSG00000091009	1.1009	0.48935	0.71149
ENSG00000091010	0.1352	0.13545	-0.31103
ENSG00000091039	0.74418	0.014359	0.14831
ENSG00000091073	1.7815	0.69386	-0.73669
ENSG00000091106	-0.28667	0.78281	1.7354
ENSG00000091127	2.5552	-0.16474	1.5717
ENSG00000091128	0.19379	0.70672	0.3473
ENSG00000091129	3.2724	1.2835	0.95628
ENSG00000091136	-1.4294	-0.72908	-0.74484
ENSG00000091137	-0.62549	3.459	1.6925
ENSG00000091138	1.1657	-1.8714	1.3157
ENSG00000091140	-0.40052	1.6504	1.6924
ENSG00000091157	1.2996	0.79613	-0.22553
ENSG00000091164	2.086	0.8119	-0.1558
ENSG00000091181	1.0452	0.69753	-1.4734
ENSG00000091262	0.066862	1.2697	0.21137
ENSG00000091317	-1.0947	-2.2929	0.84489
ENSG00000091409	1.5845	-0.73218	-0.99543
ENSG00000091428	2.6958	2.3727	-0.52033
ENSG00000091436	2.9615	3.1762	-0.74653
ENSG00000091483	1.3096	-1.1386	-1.1623
ENSG00000091490	2.6889	-1.2784	-0.35781
ENSG00000091513	0.79705	-0.15501	0.69188
ENSG00000091527	0.97575	2.2971	1.9238
ENSG00000091536	4.52	-0.55276	0.39219
ENSG00000091542	3.5492	-1.1327	0.11944
ENSG00000091583	0.30937	-0.74537	-0.20949
ENSG00000091592	1.3072	0.26835	-0.67832
ENSG00000091622	2.2734	1.0238	1.1652
ENSG00000091640	1.6437	-0.32073	-1.3473
ENSG00000091651	0.2684	0.041248	-0.91084
ENSG00000091656	1.7176	3.2216	-0.85934
ENSG00000091664	0.35637	-0.89603	-1.1011
ENSG00000091704	0.42951	-0.53556	1.4029
ENSG00000091732	1.0334	0.47751	0.10868
ENSG00000091831	-0.77936	1.9684	0.97645
ENSG00000091844	2.4951	1.1992	-1.8547
ENSG00000091879	-1.143	-0.90113	0.75249
ENSG00000091947	-1.0588	1.4002	1.1586
ENSG00000091972	-0.61692	1.1615	0.32118
ENSG00000091986	-0.60449	-0.40703	-2.0161
ENSG00000092009	-1.3273	1.0875	0.73608
ENSG00000092010	-0.71977	0.13872	-0.36032
ENSG00000092020	3.3525	0.65583	-0.068691
ENSG00000092036	1.3326	2.7062	2.3231
ENSG00000092051	1.8724	0.038195	-0.86164
ENSG00000092054	1.1098	0.42891	0.67306
ENSG00000092067	1.1676	-1.3687	0.3305
ENSG00000092068	2.0812	1.1991	1.0604
ENSG00000092094	-0.16123	-1.3486	1.2904
ENSG00000092096	1.3726	1.3011	1.2795
ENSG00000092098	-0.23557	0.9154	-0.3897
ENSG00000092108	1.7276	1.8837	-0.1232
ENSG00000092140	2.0129	0.66508	-0.0070351
ENSG00000092148	3.214	0.78462	2.0954
ENSG00000092199	1.819	0.51176	1.7718
ENSG00000092200	1.9474	0.83561	1.1826
ENSG00000092201	1.0568	-0.11041	2.3275
ENSG00000092203	0.87033	-0.16423	1.8174
ENSG00000092208	0.044636	-0.12343	0.93275
ENSG00000092295	2.8292	-0.084561	-2.6091
ENSG00000092330	-0.23562	-0.15762	0.2602
ENSG00000092345	6.0157	-0.54252	1.7007
ENSG00000092421	0.38878	-0.35867	0.548
ENSG00000092439	3.6418	0.097121	0.61102
ENSG00000092445	0.20643	1.7101	-1.2863
ENSG00000092470	3.194	-2.07	2.5204
ENSG00000092529	1.687	0.2062	0.82319
ENSG00000092531	1.5256	-0.83845	0.61661
ENSG00000092607	0.47136	-0.86622	-0.26918
ENSG00000092621	0.98476	-1.5392	-1.1612
ENSG00000092758	1.8965	-1.1083	1.0358
ENSG00000092820	1.2513	-0.94342	1.5978
ENSG00000092841	4.3599	1.1824	-0.21766
ENSG00000092847	5.4257	0.68947	0.19618
ENSG00000092850	1.8716	1.0945	0.14008
ENSG00000092853	3.8369	0.3682	0.26436
ENSG00000092871	0.81968	1.0152	0.13624
ENSG00000092929	1.6169	-1.4188	0.357
ENSG00000092931	2.5866	-0.0046868	0.56037
ENSG00000092964	4.5704	2.4363	-1.2549
ENSG00000092969	-0.42247	-0.1477	1.4748
ENSG00000092978	1.9008	0.72822	0.74137
ENSG00000093000	3.5797	-1.0534	0.059639
ENSG00000093009	1.4083	-1.2803	1.8096
ENSG00000093010	2.4289	0.072205	1.1715
ENSG00000093072	-0.10767	0.8038	-0.32474
ENSG00000093134	-0.73915	-0.20257	-0.23487
ENSG00000093144	0.66717	0.8694	-0.52012
ENSG00000093167	1.6778	-0.27843	0.66049
ENSG00000093183	1.0368	1.7253	0.77613
ENSG00000093217	1.6154	-0.20768	0.57074
ENSG00000094661	1.143	-0.15326	0.47131
ENSG00000094755	1.0876	1.6816	3.9781
ENSG00000094796	1.3698	-0.84823	1.6758
ENSG00000094804	0.12991	0.50728	-0.39941
ENSG00000094880	5.2525	-0.1319	-1.6385
ENSG00000094914	2.548	4.5575	2.4829
ENSG00000094916	1.9473	-1.1496	0.10132
ENSG00000094963	0.83771	-0.62111	0.84359
ENSG00000094975	2.644	0.39951	2.2004
ENSG00000095002	2.3283	-0.70134	1.352
ENSG00000095015	0.096147	0.33343	-0.78459
ENSG00000095059	0.12536	1.2749	1.3675
ENSG00000095066	0.87439	1.5848	1.1085
ENSG00000095110	1.385	1.2242	-2.1815
ENSG00000095139	1.2564	1.5383	-0.33395
ENSG00000095203	2.1383	-1.6155	0.7142
ENSG00000095209	1.8155	-0.95074	-0.27501
ENSG00000095261	1.9643	0.43098	-1.1038
ENSG00000095303	-0.14396	0.39869	0.4695
ENSG00000095319	2.4197	1.7972	-1.6713
ENSG00000095321	1.8903	2.1837	-0.045429
ENSG00000095370	2.8554	1.3924	-1.7967
ENSG00000095380	1.2964	0.7509	-1.3122
ENSG00000095383	1.247	0.52874	1.3283
ENSG00000095397	0.75173	0.036935	-0.17421
ENSG00000095464	-0.68433	-0.011504	1.0264
ENSG00000095485	2.1037	-0.91324	-1.3775
ENSG00000095539	2.0154	3.0554	2.0724
ENSG00000095564	0.80444	1.4902	2.9067
ENSG00000095574	0.59569	-0.26119	-0.066421
ENSG00000095585	1.4445	1.5543	0.22123
ENSG00000095587	1.8807	0.80131	0.84944
ENSG00000095596	-0.30718	-0.51262	-0.49697
ENSG00000095627	2.2754	1.441	0.87488
ENSG00000095637	2.4135	1.486	0.48225
ENSG00000095713	1.1825	0.68953	-0.45902
ENSG00000095739	0.29448	1.5543	0.79228
ENSG00000095752	2.7239	0.68767	-1.3754
ENSG00000095777	1.4131	0.13574	0.049644
ENSG00000095787	1.9908	0.4594	0.65469
ENSG00000095794	3.1945	0.86097	2.2769
ENSG00000095906	1.3533	0.33134	1.8647
ENSG00000095917	1.7284	1.5937	0.62566
ENSG00000095932	0.46762	2.3212	-0.32466
ENSG00000095951	4.4876	-0.17378	0.59604
ENSG00000095970	0.88529	0.45993	-0.56696
ENSG00000095981	1.1436	1.0816	-1.6481
ENSG00000096006	1.709	1.9116	0.7525
ENSG00000096060	1.4124	0.53873	-0.16266
ENSG00000096063	-0.43595	-0.66293	2.1845
ENSG00000096070	1.6788	0.43488	0.8748
ENSG00000096080	1.6855	0.56388	0.40246
ENSG00000096088	1.1983	-1.382	0.035684
ENSG00000096092	2.5503	0.93772	-1.0615
ENSG00000096093	1.9312	0.19164	1.1178
ENSG00000096264	0.32594	1.1576	0.51995
ENSG00000096384	1.682	-0.29102	2.1606
ENSG00000096401	-0.88055	0.40908	1.4793
ENSG00000096696	2.4457	-1.1107	0.31097
ENSG00000096717	0.55032	0.81177	0.66135
ENSG00000096746	1.9138	-0.38499	0.43526
ENSG00000096872	1.484	0.91613	-0.12933
ENSG00000096968	0.89819	-0.69279	1.1765
ENSG00000096996	0.175	-1.8001	-0.3083
ENSG00000097007	1.311	0.93433	-0.79311
ENSG00000097021	-0.026539	-1.367	0.58986
ENSG00000097033	1.2213	-0.39821	-1.3052
ENSG00000097046	2.5513	-1.1482	1.6792
ENSG00000097096	1.9246	-0.28168	1.1535
ENSG00000099139	0.73779	0.42321	0.38029
ENSG00000099194	-0.35049	-0.068193	-0.92247
ENSG00000099203	0.33893	1.2163	-1.3057
ENSG00000099204	3.0292	0.91099	1.5179
ENSG00000099219	1.7496	1.1243	1.2759
ENSG00000099246	1.0588	1.131	-0.86925
ENSG00000099250	2.5585	1.2968	-1.2351
ENSG00000099256	2.101	-0.47038	0.14045
ENSG00000099260	1.4505	0.16141	-0.20098
ENSG00000099282	0.28313	0.26632	-0.35209
ENSG00000099284	0.15816	0.37252	-0.95196
ENSG00000099290	0.62878	0.66977	0.17329
ENSG00000099308	1.0052	-0.35081	-0.67817
ENSG00000099326	3.6748	2.0481	1.0834
ENSG00000099330	1.2312	1.0743	-1.2938
ENSG00000099331	1.7118	0.67069	-0.1657
ENSG00000099337	1.0719	-1.167	-0.95227
ENSG00000099338	0.96011	-1.2546	-0.97343
ENSG00000099341	2.5924	0.15625	0.18753
ENSG00000099364	0.079567	-0.57129	1.0164
ENSG00000099365	-0.10953	-0.90648	-0.039234
ENSG00000099377	0.60268	-0.60143	0.57425
ENSG00000099381	-0.036925	0.42791	1.1705
ENSG00000099385	0.11521	-0.052824	0.77061
ENSG00000099617	3.6656	1.1921	0.33986
ENSG00000099622	-0.96905	-0.8502	0.36739
ENSG00000099624	1.4203	-0.24022	1.0124
ENSG00000099625	1.686	0.59805	1.2177
ENSG00000099769	0.82135	-0.058881	1.6022
ENSG00000099783	0.57294	-0.15141	0.56033
ENSG00000099785	0.13848	0.34048	0.061685
ENSG00000099795	1.2968	1.5771	-0.066332
ENSG00000099797	1.4865	-1.7414	-0.39763
ENSG00000099800	2.3179	1.6639	-0.95878
ENSG00000099804	0.59348	-0.58543	-0.046879
ENSG00000099810	2.3453	-0.10765	0.47397
ENSG00000099812	0.37017	0.77748	-0.81758
ENSG00000099814	-0.13898	-1.2656	0.17581
ENSG00000099817	1.5704	0.017105	-0.53195
ENSG00000099821	1.5012	0.27364	2.342
ENSG00000099822	2.8961	0.64547	0.76923
ENSG00000099834	1.326	0.62342	-0.10323
ENSG00000099840	3.988	3.0195	0.40192
ENSG00000099849	2.999	1.0703	1.5704
ENSG00000099860	0.34165	-0.090754	-1.024
ENSG00000099864	2.1272	1.3866	-0.11184
ENSG00000099866	-0.42083	0.5296	-0.18726
ENSG00000099875	1.3862	-0.72465	-0.057906
ENSG00000099889	3.5489	0.48814	-0.19207
ENSG00000099899	1.4843	2.1656	-1.1236
ENSG00000099901	1.2952	0.27968	-0.35268
ENSG00000099904	4.2919	1.0485	0.32804
ENSG00000099910	1.2524	0.43615	-1.2385
ENSG00000099917	1.9492	0.83224	0.65793
ENSG00000099937	3.6909	1.3961	-0.23255
ENSG00000099940	1.6788	0.39167	0.56807
ENSG00000099942	1.7423	0.40185	1.9198
ENSG00000099949	0.6177	-0.76636	0.37657
[truncated: 16,566 more rows]

## Sheet: Fig 3 a
Fig 3 A: Genetic similarity correlation matrices for all MRI modalities
Surface Area
ROI_1	ROI_2	ROI_3	ROI_4	ROI_5	ROI_6	ROI_7	ROI_8	ROI_9	ROI_10	ROI_11	ROI_12	ROI_13	ROI_14	ROI_15	ROI_16	ROI_17	ROI_18	ROI_19	ROI_20	ROI_21	ROI_22	ROI_23	ROI_24	ROI_25	ROI_26	ROI_27	ROI_28	ROI_29	ROI_30	ROI_31	ROI_32	ROI_33	ROI_34	ROI_35	ROI_36	ROI_37	ROI_38	ROI_39	ROI_40	ROI_41	ROI_42	ROI_43	ROI_44	ROI_45	ROI_46	ROI_47	ROI_48	ROI_49	ROI_50
1	0.119506	0.184554	0.758418	0.475551	0.364708	0.167029	0.138439	0.14191	0.103538	0.0664554	0.102573	0.237934	0.268165	0.127646	0.106324	0.0935263	0.146084	0.145162	0.277724	0.208436	0.193689	0.135941	0.105302	0.0879587	0.10307	0.0996442	0.0753358	0.0882899	0.108117	0.267736	0.124221	0.307502	0.174299	0.14904	0.102221	0.110452	0.13211	0.103226	0.134917	0.125774	0.114513	0.151626	0.0882451	0.0995267	0.100475	0.109857	0.0847276	0.115996	0.108906
0.119506	1	0.108734	0.134624	0.160346	0.195385	0.171692	0.155205	0.143371	0.0739066	0.0730594	0.0953766	0.0935839	0.179578	0.103613	0.0744136	0.0766366	0.214779	0.113308	0.196507	0.284931	0.253596	0.771945	0.0863747	0.0686506	0.114887	0.101288	0.0764781	0.0798148	0.117918	0.147218	0.141964	0.128365	0.16167	0.136075	0.125131	0.0911639	0.12672	0.0835931	0.131975	0.131005	0.085955	0.134884	0.101863	0.0750977	0.070733	0.0730852	0.0458894	0.0754966	0.0695664
0.184554	0.108734	1	0.276065	0.265764	0.225175	0.176011	0.166845	0.160063	0.0748449	0.071399	0.107541	0.224562	0.162424	0.496383	0.16728	0.127739	0.18931	0.123286	0.1576	0.164349	0.164203	0.119294	0.129869	0.12205	0.129579	0.0954561	0.119294	0.100444	0.152914	0.437451	0.158382	0.212251	0.175038	0.121295	0.127184	0.137101	0.161711	0.108488	0.177919	0.168744	0.0973613	0.182958	0.110224	0.0974076	0.120286	0.100744	0.0847839	0.113531	0.109555
0.758418	0.134624	0.276065	1	0.801151	0.599633	0.272384	0.188811	0.186115	0.119047	0.079073	0.128169	0.352617	0.302485	0.184183	0.135284	0.106439	0.200462	0.175834	0.389596	0.319743	0.318081	0.166269	0.127864	0.11137	0.126862	0.109444	0.0902204	0.101171	0.130397	0.325875	0.148577	0.308554	0.212074	0.17084	0.120305	0.129773	0.154971	0.109598	0.160591	0.142586	0.140168	0.17873	0.10447	0.104569	0.110752	0.150023	0.104293	0.137206	0.12262
0.475551	0.160346	0.265764	0.801151	1	0.831671	0.354869	0.203249	0.200465	0.106142	0.0811428	0.127929	0.449818	0.276462	0.192416	0.151884	0.124925	0.223499	0.194602	0.513549	0.44587	0.446336	0.204167	0.136599	0.114833	0.134995	0.12518	0.102537	0.118483	0.144935	0.28221	0.143927	0.259108	0.193893	0.175874	0.135193	0.13701	0.158543	0.11401	0.16291	0.13342	0.144136	0.175071	0.12002	0.119729	0.119625	0.145384	0.105347	0.135226	0.129234
0.364708	0.195385	0.225175	0.599633	0.831671	1	0.504915	0.211805	0.200471	0.10682	0.0907109	0.143521	0.342607	0.260969	0.195215	0.131463	0.123983	0.299659	0.209561	0.627852	0.530345	0.572099	0.257372	0.153985	0.117163	0.134479	0.138648	0.115377	0.133285	0.162671	0.258232	0.161592	0.226156	0.197005	0.171971	0.137939	0.147041	0.167043	0.1137	0.171885	0.136293	0.146281	0.18423	0.126016	0.123877	0.128962	0.125946	0.0910858	0.130774	0.134852
0.167029	0.171692	0.176011	0.272384	0.354869	0.504915	1	0.184935	0.180002	0.0751364	0.0659126	0.111825	0.177608	0.17311	0.204731	0.140741	0.137734	0.579323	0.147608	0.208293	0.309889	0.577177	0.18823	0.138735	0.14929	0.127523	0.146926	0.132468	0.142235	0.188046	0.23016	0.163677	0.15726	0.173316	0.136912	0.139344	0.171894	0.181194	0.118857	0.176067	0.147138	0.128994	0.173815	0.102056	0.125171	0.150846	0.111114	0.107215	0.148119	0.144695
0.138439	0.155205	0.166845	0.188811	0.203249	0.211805	0.184935	1	0.644872	0.298962	0.237298	0.346271	0.166449	0.271494	0.203715	0.139664	0.140617	0.181217	0.146819	0.144636	0.194924	0.169713	0.174733	0.191307	0.163046	0.284664	0.170765	0.154305	0.152869	0.210057	0.242493	0.266707	0.183408	0.22387	0.172578	0.403271	0.318539	0.329948	0.273999	0.4608	0.364526	0.166611	0.404614	0.288354	0.144056	0.167198	0.159545	0.146074	0.169966	0.160023
0.14191	0.143371	0.160063	0.186115	0.200465	0.200471	0.180002	0.644872	1	0.226128	0.21762	0.288841	0.154815	0.26833	0.185468	0.158399	0.171982	0.167987	0.157113	0.138677	0.183243	0.157785	0.154554	0.169729	0.142664	0.22849	0.173894	0.146673	0.166717	0.207641	0.227805	0.275747	0.184575	0.234671	0.186184	0.299887	0.289517	0.318982	0.281745	0.305996	0.271102	0.165234	0.292755	0.221637	0.15509	0.171444	0.132785	0.124383	0.1509	0.177246
0.103538	0.0739066	0.0748449	0.119047	0.106142	0.10682	0.0751364	0.298962	0.226128	1	0.132252	0.421534	0.083866	0.138476	0.0980656	0.041109	0.0419861	0.0913375	0.0685914	0.0880311	0.086265	0.057474	0.0787981	0.112813	0.0814215	0.103648	0.0906519	0.0729338	0.070988	0.101168	0.10849	0.135161	0.0978191	0.115958	0.0959479	0.11401	0.113968	0.132115	0.100735	0.171043	0.141344	0.0711652	0.173649	0.103468	0.0531611	0.0741556	0.0848875	0.0602916	0.0566564	0.0749767
0.0664554	0.0730594	0.071399	0.079073	0.0811428	0.0907109	0.0659126	0.237298	0.21762	0.132252	1	0.459073	0.0524348	0.106598	0.0628249	0.0563934	0.0617544	0.0661412	0.0639944	0.0803649	0.0946141	0.082419	0.0816661	0.084448	0.0624945	0.0868621	0.050633	0.0689467	0.0348114	0.0549286	0.0881685	0.100746	0.0698756	0.076928	0.049677	0.0763441	0.0647049	0.0804695	0.0578122	0.106936	0.10864	0.0547004	0.124857	0.0684643	0.0390665	0.0436833	0.0284502	0.0261821	0.0396666	0.0470405
0.102573	0.0953766	0.107541	0.128169	0.127929	0.143521	0.111825	0.346271	0.288841	0.421534	0.459073	1	0.0783785	0.157937	0.102809	0.0587633	0.0646185	0.110012	0.0865222	0.10472	0.125414	0.114686	0.110665	0.109687	0.0999693	0.122649	0.0771229	0.0888212	0.0572506	0.0899633	0.133072	0.155881	0.103636	0.125835	0.0843559	0.130332	0.108441	0.141323	0.0879986	0.175188	0.172647	0.0693944	0.188002	0.116276	0.0464884	0.0570699	0.0640821	0.0388309	0.0514659	0.0662281
0.237934	0.0935839	0.224562	0.352617	0.449818	0.342607	0.177608	0.166449	0.154815	0.083866	0.0524348	0.0783785	1	0.192571	0.241513	0.560503	0.301899	0.14924	0.367579	0.177024	0.17186	0.168305	0.101894	0.126607	0.0953086	0.103903	0.125506	0.0671426	0.142148	0.172983	0.259588	0.137869	0.190512	0.145291	0.13361	0.136848	0.146342	0.163287	0.132118	0.147873	0.126313	0.138468	0.14441	0.0925074	0.133362	0.181469	0.113923	0.11499	0.142644	0.171055
0.268165	0.179578	0.162424	0.302485	0.276462	0.260969	0.17311	0.271494	0.26833	0.138476	0.106598	0.157937	0.192571	1	0.153138	0.119524	0.117481	0.178345	0.160072	0.20746	0.22768	0.188299	0.207314	0.194562	0.154171	0.230723	0.191196	0.158832	0.149509	0.222679	0.324599	0.44957	0.488467	0.635035	0.426333	0.179902	0.181634	0.302728	0.162578	0.232225	0.227078	0.201096	0.250374	0.207564	0.159898	0.148438	0.18503	0.161063	0.189062	0.154987
0.127646	0.103613	0.496383	0.184183	0.192416	0.195215	0.204731	0.203715	0.185468	0.0980656	0.0628249	0.102809	0.241513	0.153138	1	0.284604	0.239869	0.211072	0.143527	0.125211	0.148689	0.148862	0.119077	0.182465	0.158891	0.180166	0.189876	0.136592	0.253429	0.361058	0.487527	0.19874	0.206633	0.210557	0.156559	0.154243	0.240602	0.242511	0.168045	0.244406	0.203974	0.18887	0.253407	0.142833	0.196796	0.317819	0.160669	0.177932	0.233341	0.210112
0.106324	0.0744136	0.16728	0.135284	0.151884	0.131463	0.140741	0.139664	0.158399	0.041109	0.0563934	0.0587633	0.560503	0.119524	0.284604	1	0.667004	0.141371	0.428562	0.0726726	0.0806501	0.0987369	0.0769061	0.0994228	0.0906683	0.097839	0.169777	0.0686652	0.193015	0.223812	0.20015	0.138953	0.134526	0.147387	0.133045	0.139593	0.166608	0.169987	0.149942	0.13787	0.118025	0.141164	0.129928	0.0772174	0.162731	0.254666	0.100899	0.101064	0.150418	0.288165
0.0935263	0.0766366	0.127739	0.106439	0.124925	0.123983	0.137734	0.140617	0.171982	0.0419861	0.0617544	0.0646185	0.301899	0.117481	0.239869	0.667004	1	0.137245	0.453106	0.0616308	0.0649911	0.0907091	0.0703712	0.0950876	0.0996683	0.100016	0.178067	0.100611	0.21394	0.208361	0.144496	0.139006	0.118848	0.164569	0.158764	0.134806	0.170477	0.17185	0.153501	0.131107	0.10991	0.141348	0.129942	0.0803567	0.168716	0.299817	0.0855954	0.0868683	0.137933	0.47016
0.146084	0.214779	0.18931	0.200462	0.223499	0.299659	0.579323	0.181217	0.167987	0.0913375	0.0661412	0.110012	0.14924	0.178345	0.211072	0.141371	0.137245	1	0.137331	0.191947	0.288386	0.387231	0.218332	0.148516	0.158761	0.1345	0.148071	0.151139	0.138251	0.19585	0.25093	0.180247	0.179767	0.196029	0.157385	0.144362	0.171187	0.192381	0.130234	0.187839	0.167214	0.121264	0.185841	0.11006	0.121422	0.138887	0.109866	0.0897736	0.128855	0.143003
0.145162	0.113308	0.123286	0.175834	0.194602	0.209561	0.147608	0.146819	0.157113	0.0685914	0.0639944	0.0865222	0.367579	0.160072	0.143527	0.428562	0.453106	0.137331	1	0.0871953	0.092109	0.110031	0.120033	0.0679816	0.0916123	0.0828633	0.156201	0.0863188	0.147187	0.156959	0.133893	0.131066	0.129747	0.164324	0.154798	0.12462	0.141982	0.169453	0.112921	0.116353	0.101571	0.0937689	0.113939	0.0702802	0.136857	0.119926	0.0694209	0.069065	0.0990476	0.23756
0.277724	0.196507	0.1576	0.389596	0.513549	0.627852	0.208293	0.144636	0.138677	0.0880311	0.0803649	0.10472	0.177024	0.20746	0.125211	0.0726726	0.0616308	0.191947	0.0871953	1	0.57647	0.348838	0.327198	0.100238	0.0730956	0.0846403	0.09149	0.0742061	0.0767155	0.105681	0.203329	0.118876	0.18724	0.153707	0.132105	0.095028	0.0970807	0.118216	0.0873957	0.120652	0.094714	0.0965502	0.132447	0.0861974	0.076283	0.0697263	0.0908212	0.0585685	0.0764558	0.0783095
0.208436	0.284931	0.164349	0.319743	0.44587	0.530345	0.309889	0.194924	0.183243	0.086265	0.0946141	0.125414	0.17186	0.22768	0.148689	0.0806501	0.0649911	0.288386	0.092109	0.57647	1	0.624089	0.381057	0.154559	0.111816	0.15174	0.115523	0.102638	0.0947464	0.128179	0.222898	0.165205	0.178415	0.173896	0.143715	0.13071	0.12191	0.15508	0.100632	0.159884	0.154586	0.113304	0.176548	0.140739	0.0828845	0.0924709	0.089281	0.0682661	0.0958092	0.0836657
0.193689	0.253596	0.164203	0.318081	0.446336	0.572099	0.577177	0.169713	0.157785	0.057474	0.082419	0.114686	0.168305	0.188299	0.148862	0.0987369	0.0907091	0.387231	0.110031	0.348838	0.624089	1	0.285028	0.143778	0.132115	0.126553	0.126716	0.12628	0.110964	0.145542	0.202576	0.155384	0.160321	0.157898	0.126796	0.12923	0.13735	0.156853	0.10438	0.149773	0.136227	0.123436	0.161735	0.110474	0.0990918	0.112618	0.100776	0.0757904	0.115459	0.0999569
0.135941	0.771945	0.119294	0.166269	0.204167	0.257372	0.18823	0.174733	0.154554	0.0787981	0.0816661	0.110665	0.101894	0.207314	0.119077	0.0769061	0.0703712	0.218332	0.120033	0.327198	0.381057	0.285028	1	0.101262	0.0795824	0.128716	0.120938	0.0868322	0.0937803	0.13412	0.181335	0.160227	0.159812	0.182154	0.150255	0.136231	0.112682	0.145615	0.106229	0.153466	0.135895	0.0933264	0.151461	0.110841	0.0847409	0.0708297	0.0798689	0.0603997	0.0814478	0.075954
0.105302	0.0863747	0.129869	0.127864	0.136599	0.153985	0.138735	0.191307	0.169729	0.112813	0.084448	0.109687	0.126607	0.194562	0.182465	0.0994228	0.0950876	0.148516	0.0679816	0.100238	0.154559	0.143778	0.101262	1	0.239319	0.211776	0.134528	0.172878	0.122601	0.159247	0.220067	0.197938	0.168061	0.193925	0.136729	0.134426	0.151109	0.182015	0.10191	0.211671	0.198744	0.129451	0.243686	0.176728	0.12006	0.150742	0.101405	0.109094	0.139817	0.121654
0.0879587	0.0686506	0.12205	0.11137	0.114833	0.117163	0.14929	0.163046	0.142664	0.0814215	0.0624945	0.0999693	0.0953086	0.154171	0.158891	0.0906683	0.0996683	0.158761	0.0916123	0.0730956	0.111816	0.132115	0.0795824	0.239319	1	0.147426	0.17197	0.493649	0.149565	0.171732	0.180003	0.162666	0.134207	0.186516	0.158997	0.140113	0.165767	0.192939	0.13095	0.174176	0.180841	0.105719	0.189303	0.109509	0.142806	0.133045	0.0850336	0.102577	0.132218	0.142031
0.10307	0.114887	0.129579	0.126862	0.134995	0.134479	0.127523	0.284664	0.22849	0.103648	0.0868621	0.122649	0.103903	0.230723	0.180166	0.097839	0.100016	0.1345	0.0828633	0.0846403	0.15174	0.126553	0.128716	0.211776	0.147426	1	0.133849	0.140802	0.12043	0.169306	0.207142	0.223062	0.157941	0.189985	0.138313	0.192106	0.190368	0.214842	0.134026	0.338071	0.312835	0.115781	0.479403	0.748644	0.0984404	0.126436	0.113194	0.111462	0.128809	0.128133
0.0996442	0.101288	0.0954561	0.109444	0.12518	0.138648	0.146926	0.170765	0.173894	0.0906519	0.050633	0.0771229	0.125506	0.191196	0.189876	0.169777	0.178067	0.148071	0.156201	0.09149	0.115523	0.126716	0.120938	0.134528	0.17197	0.133849	1	0.166752	0.66473	0.629362	0.182319	0.161471	0.215955	0.320137	0.439166	0.152453	0.292123	0.290722	0.311786	0.212401	0.161862	0.358487	0.206844	0.115008	0.664128	0.360039	0.237818	0.288092	0.428776	0.321621
0.0753358	0.0764781	0.119294	0.0902204	0.102537	0.115377	0.132468	0.154305	0.146673	0.0729338	0.0689467	0.0888212	0.0671426	0.158832	0.136592	0.0686652	0.100611	0.151139	0.0863188	0.0742061	0.102638	0.12628	0.0868322	0.172878	0.493649	0.140802	0.166752	1	0.131427	0.162331	0.152269	0.161929	0.12405	0.188936	0.150116	0.128605	0.161615	0.19706	0.117514	0.165734	0.179709	0.104008	0.175857	0.115072	0.121657	0.107567	0.0672244	0.0861578	0.113682	0.129003
0.0882899	0.0798148	0.100444	0.101171	0.118483	0.133285	0.142235	0.152869	0.166717	0.070988	0.0348114	0.0572506	0.142148	0.149509	0.253429	0.193015	0.21394	0.138251	0.147187	0.0767155	0.0947464	0.110964	0.0937803	0.122601	0.149565	0.12043	0.66473	0.131427	1	0.602459	0.159381	0.15005	0.153795	0.249687	0.324761	0.125028	0.242934	0.230758	0.245118	0.173288	0.133641	0.325829	0.168931	0.108173	0.674818	0.52369	0.217018	0.3041	0.457288	0.366331
0.108117	0.117918	0.152914	0.130397	0.144935	0.162671	0.188046	0.210057	0.207641	0.101168	0.0549286	0.0899633	0.172983	0.222679	0.361058	0.223812	0.208361	0.19585	0.156959	0.105681	0.128179	0.145542	0.13412	0.159247	0.171732	0.169306	0.629362	0.162331	0.602459	1	0.302669	0.195569	0.312599	0.361338	0.459463	0.150337	0.269261	0.291521	0.224079	0.243157	0.191783	0.301326	0.240715	0.137556	0.456979	0.351047	0.231626	0.24846	0.354772	0.270605
0.267736	0.147218	0.437451	0.325875	0.28221	0.258232	0.23016	0.242493	0.227805	0.10849	0.0881685	0.133072	0.259588	0.324599	0.487527	0.20015	0.144496	0.25093	0.133893	0.203329	0.222898	0.202576	0.181335	0.220067	0.180003	0.207142	0.182319	0.152269	0.159381	0.302669	1	0.264144	0.461594	0.310164	0.211303	0.16948	0.241171	0.261782	0.168912	0.313521	0.279937	0.180863	0.331128	0.164541	0.145522	0.181197	0.155156	0.144672	0.184195	0.157883
0.124221	0.141964	0.158382	0.148577	0.143927	0.161592	0.163677	0.266707	0.275747	0.135161	0.100746	0.155881	0.137869	0.44957	0.19874	0.138953	0.139006	0.180247	0.131066	0.118876	0.165205	0.155384	0.160227	0.197938	0.162666	0.223062	0.161471	0.161929	0.15005	0.195569	0.264144	1	0.235724	0.438247	0.225263	0.24912	0.304887	0.499518	0.199901	0.253346	0.253855	0.172418	0.272537	0.201533	0.134294	0.152996	0.153679	0.139989	0.17519	0.162247
0.307502	0.128365	0.212251	0.308554	0.259108	0.226156	0.15726	0.183408	0.184575	0.0978191	0.0698756	0.103636	0.190512	0.488467	0.206633	0.134526	0.118848	0.179767	0.129747	0.18724	0.178415	0.160321	0.159812	0.168061	0.134207	0.157941	0.215955	0.12405	0.153795	0.312599	0.461594	0.235724	1	0.487486	0.445414	0.121349	0.166667	0.223664	0.138529	0.202391	0.189073	0.184757	0.23371	0.121325	0.160728	0.144413	0.160585	0.135115	0.181413	0.157153
0.174299	0.16167	0.175038	0.212074	0.193893	0.197005	0.173316	0.22387	0.234671	0.115958	0.076928	0.125835	0.145291	0.635035	0.210557	0.147387	0.164569	0.196029	0.164324	0.153707	0.173896	0.157898	0.182154	0.193925	0.186516	0.189985	0.320137	0.188936	0.249687	0.361338	0.310164	0.438247	0.487486	1	0.673836	0.17598	0.222057	0.353715	0.187608	0.2266	0.232403	0.228063	0.250558	0.164209	0.241312	0.211153	0.188726	0.191255	0.247641	0.223626
0.14904	0.136075	0.121295	0.17084	0.175874	0.171971	0.136912	0.172578	0.186184	0.0959479	0.049677	0.0843559	0.13361	0.426333	0.156559	0.133045	0.158764	0.157385	0.154798	0.132105	0.143715	0.126796	0.150255	0.136729	0.158997	0.138313	0.439166	0.150116	0.324761	0.459463	0.211303	0.225263	0.445414	0.673836	1	0.131006	0.175746	0.271801	0.162536	0.161034	0.161737	0.23052	0.185179	0.119218	0.308649	0.22403	0.18115	0.180728	0.257233	0.231982
0.102221	0.125131	0.127184	0.120305	0.135193	0.137939	0.139344	0.403271	0.299887	0.11401	0.0763441	0.130332	0.136848	0.179902	0.154243	0.139593	0.134806	0.144362	0.12462	0.095028	0.13071	0.12923	0.136231	0.134426	0.140113	0.192106	0.152453	0.128605	0.125028	0.150337	0.16948	0.24912	0.121349	0.17598	0.131006	1	0.496587	0.38953	0.471884	0.447251	0.28617	0.155088	0.3247	0.176613	0.134243	0.152357	0.112065	0.109141	0.129048	0.140505
0.110452	0.0911639	0.137101	0.129773	0.13701	0.147041	0.171894	0.318539	0.289517	0.113968	0.0647049	0.108441	0.146342	0.181634	0.240602	0.166608	0.170477	0.171187	0.141982	0.0970807	0.12191	0.13735	0.112682	0.151109	0.165767	0.190368	0.292123	0.161615	0.242934	0.269261	0.241171	0.304887	0.166667	0.222057	0.175746	0.496587	1	0.698682	0.4978	0.511771	0.345051	0.277216	0.361594	0.176297	0.284373	0.235075	0.199413	0.199178	0.235272	0.227375
0.13211	0.12672	0.161711	0.154971	0.158543	0.167043	0.181194	0.329948	0.318982	0.132115	0.0804695	0.141323	0.163287	0.302728	0.242511	0.169987	0.17185	0.192381	0.169453	0.118216	0.15508	0.156853	0.145615	0.182015	0.192939	0.214842	0.290722	0.19706	0.230758	0.291521	0.261782	0.499518	0.223664	0.353715	0.271801	0.38953	0.698682	1	0.360343	0.428504	0.387556	0.236187	0.344676	0.198141	0.234984	0.224223	0.192454	0.188399	0.222111	0.222749
0.103226	0.0835931	0.108488	0.109598	0.11401	0.1137	0.118857	0.273999	0.281745	0.100735	0.0578122	0.0879986	0.132118	0.162578	0.168045	0.149942	0.153501	0.130234	0.112921	0.0873957	0.100632	0.10438	0.106229	0.10191	0.13095	0.134026	0.311786	0.117514	0.245118	0.224079	0.168912	0.199901	0.138529	0.187608	0.162536	0.471884	0.4978	0.360343	1	0.30991	0.18798	0.381319	0.228466	0.117902	0.350088	0.23453	0.217264	0.162294	0.232412	0.206257
0.134917	0.131975	0.177919	0.160591	0.16291	0.171885	0.176067	0.4608	0.305996	0.171043	0.106936	0.175188	0.147873	0.232225	0.244406	0.13787	0.131107	0.187839	0.116353	0.120652	0.159884	0.149773	0.153466	0.211671	0.174176	0.338071	0.212401	0.165734	0.173288	0.243157	0.313521	0.253346	0.202391	0.2266	0.161034	0.447251	0.511771	0.428504	0.30991	1	0.631451	0.208114	0.704984	0.295979	0.169451	0.196585	0.178683	0.164357	0.203947	0.178376
0.125774	0.131005	0.168744	0.142586	0.13342	0.136293	0.147138	0.364526	0.271102	0.141344	0.10864	0.172647	0.126313	0.227078	0.203974	0.118025	0.10991	0.167214	0.101571	0.094714	0.154586	0.136227	0.135895	0.198744	0.180841	0.312835	0.161862	0.179709	0.133641	0.191783	0.279937	0.253855	0.189073	0.232403	0.161737	0.28617	0.345051	0.387556	0.18798	0.631451	1	0.160468	0.529405	0.280751	0.123811	0.143221	0.142901	0.129102	0.161361	0.132764
0.114513	0.085955	0.0973613	0.140168	0.144136	0.146281	0.128994	0.166611	0.165234	0.0711652	0.0547004	0.0693944	0.138468	0.201096	0.18887	0.141164	0.141348	0.121264	0.0937689	0.0965502	0.113304	0.123436	0.0933264	0.129451	0.105719	0.115781	0.358487	0.104008	0.325829	0.301326	0.180863	0.172418	0.184757	0.228063	0.23052	0.155088	0.277216	0.236187	0.381319	0.208114	0.160468	1	0.193372	0.104492	0.552781	0.316315	0.518835	0.301694	0.517144	0.250921
0.151626	0.134884	0.182958	0.17873	0.175071	0.18423	0.173815	0.404614	0.292755	0.173649	0.124857	0.188002	0.14441	0.250374	0.253407	0.129928	0.129942	0.185841	0.113939	0.132447	0.176548	0.161735	0.151461	0.243686	0.189303	0.479403	0.206844	0.175857	0.168931	0.240715	0.331128	0.272537	0.23371	0.250558	0.185179	0.3247	0.361594	0.344676	0.228466	0.704984	0.529405	0.193372	1	0.394442	0.157419	0.187796	0.160376	0.156599	0.201859	0.175755
0.0882451	0.101863	0.110224	0.10447	0.12002	0.126016	0.102056	0.288354	0.221637	0.103468	0.0684643	0.116276	0.0925074	0.207564	0.142833	0.0772174	0.0803567	0.11006	0.0702802	0.0861974	0.140739	0.110474	0.110841	0.176728	0.109509	0.748644	0.115008	0.115072	0.108173	0.137556	0.164541	0.201533	0.121325	0.164209	0.119218	0.176613	0.176297	0.198141	0.117902	0.295979	0.280751	0.104492	0.394442	1	0.0954639	0.114355	0.105347	0.0934395	0.118109	0.11225
0.0995267	0.0750977	0.0974076	0.104569	0.119729	0.123877	0.125171	0.144056	0.15509	0.0531611	0.0390665	0.0464884	0.133362	0.159898	0.196796	0.162731	0.168716	0.121422	0.136857	0.076283	0.0828845	0.0990918	0.0847409	0.12006	0.142806	0.0984404	0.664128	0.121657	0.674818	0.456979	0.145522	0.134294	0.160728	0.241312	0.308649	0.134243	0.284373	0.234984	0.350088	0.169451	0.123811	0.552781	0.157419	0.0954639	1	0.475295	0.282079	0.351386	0.590197	0.341681
0.100475	0.070733	0.120286	0.110752	0.119625	0.128962	0.150846	0.167198	0.171444	0.0741556	0.0436833	0.0570699	0.181469	0.148438	0.317819	0.254666	0.299817	0.138887	0.119926	0.0697263	0.0924709	0.112618	0.0708297	0.150742	0.133045	0.126436	0.360039	0.107567	0.52369	0.351047	0.181197	0.152996	0.144413	0.211153	0.22403	0.152357	0.235075	0.224223	0.23453	0.196585	0.143221	0.316315	0.187796	0.114355	0.475295	1	0.246277	0.407422	0.578802	0.569912
0.109857	0.0730852	0.100744	0.150023	0.145384	0.125946	0.111114	0.159545	0.132785	0.0848875	0.0284502	0.0640821	0.113923	0.18503	0.160669	0.100899	0.0855954	0.109866	0.0694209	0.0908212	0.089281	0.100776	0.0798689	0.101405	0.0850336	0.113194	0.237818	0.0672244	0.217018	0.231626	0.155156	0.153679	0.160585	0.188726	0.18115	0.112065	0.199413	0.192454	0.217264	0.178683	0.142901	0.518835	0.160376	0.105347	0.282079	0.246277	1	0.448923	0.404194	0.181187
0.0847276	0.0458894	0.0847839	0.104293	0.105347	0.0910858	0.107215	0.146074	0.124383	0.0602916	0.0261821	0.0388309	0.11499	0.161063	0.177932	0.101064	0.0868683	0.0897736	0.069065	0.0585685	0.0682661	0.0757904	0.0603997	0.109094	0.102577	0.111462	0.288092	0.0861578	0.3041	0.24846	0.144672	0.139989	0.135115	0.191255	0.180728	0.109141	0.199178	0.188399	0.162294	0.164357	0.129102	0.301694	0.156599	0.0934395	0.351386	0.407422	0.448923	1	0.654469	0.36751
0.115996	0.0754966	0.113531	0.137206	0.135226	0.130774	0.148119	0.169966	0.1509	0.0566564	0.0396666	0.0514659	0.142644	0.189062	0.233341	0.150418	0.137933	0.128855	0.0990476	0.0764558	0.0958092	0.115459	0.0814478	0.139817	0.132218	0.128809	0.428776	0.113682	0.457288	0.354772	0.184195	0.17519	0.181413	0.247641	0.257233	0.129048	0.235272	0.222111	0.232412	0.203947	0.161361	0.517144	0.201859	0.118109	0.590197	0.578802	0.404194	0.654469	1	0.463363
0.108906	0.0695664	0.109555	0.12262	0.129234	0.134852	0.144695	0.160023	0.177246	0.0749767	0.0470405	0.0662281	0.171055	0.154987	0.210112	0.288165	0.47016	0.143003	0.23756	0.0783095	0.0836657	0.0999569	0.075954	0.121654	0.142031	0.128133	0.321621	0.129003	0.366331	0.270605	0.157883	0.162247	0.157153	0.223626	0.231982	0.140505	0.227375	0.222749	0.206257	0.178376	0.132764	0.250921	0.175755	0.11225	0.341681	0.569912	0.181187	0.36751	0.463363	1
0.164994	0.170975	0.193999	0.210417	0.213943	0.219633	0.190903	0.435496	0.581809	0.161061	0.147661	0.207824	0.17146	0.313953	0.226441	0.180662	0.193099	0.20606	0.172774	0.158049	0.203131	0.183178	0.191718	0.185546	0.165281	0.229073	0.229564	0.173122	0.200301	0.27229	0.280525	0.298344	0.250097	0.311166	0.252573	0.298429	0.280449	0.321395	0.331181	0.325541	0.282522	0.26208	0.321081	0.196821	0.200253	0.20611	0.237851	0.166674	0.214629	0.216236
0.145999	0.119782	0.15338	0.173655	0.163441	0.159076	0.135653	0.27624	0.357566	0.121636	0.0915413	0.124639	0.141227	0.246533	0.205956	0.151156	0.166023	0.159285	0.127308	0.118008	0.137219	0.133425	0.132161	0.148133	0.141487	0.170119	0.257402	0.135078	0.2074	0.277699	0.237404	0.222817	0.222668	0.277252	0.250949	0.199918	0.254526	0.278279	0.315739	0.250482	0.225559	0.350002	0.236104	0.149684	0.226119	0.209953	0.422812	0.208571	0.248722	0.211285
0.122951	0.110733	0.136762	0.162025	0.171326	0.170376	0.166345	0.679049	0.781405	0.19026	0.205617	0.241521	0.134492	0.24854	0.163871	0.143313	0.152986	0.153654	0.144545	0.110833	0.158795	0.145867	0.125646	0.159658	0.133825	0.214161	0.169091	0.116746	0.155774	0.195391	0.204486	0.244404	0.17773	0.218672	0.176075	0.268204	0.287629	0.299933	0.248936	0.299828	0.259963	0.153973	0.269249	0.209491	0.152477	0.16309	0.135587	0.131493	0.154115	0.165295
0.0974283	0.100465	0.0934457	0.129433	0.140487	0.14344	0.104252	0.429304	0.298224	0.425146	0.10037	0.229615	0.126604	0.190829	0.130522	0.0881635	0.0896966	0.110956	0.0790999	0.108561	0.123602	0.0980532	0.101731	0.157454	0.113516	0.197118	0.118239	0.0948409	0.113965	0.140532	0.146579	0.186556	0.127817	0.173721	0.138435	0.151353	0.163051	0.193671	0.134506	0.231474	0.215376	0.113019	0.241577	0.255471	0.104347	0.127172	0.117245	0.0961166	0.107986	0.12618
0.0793745	0.0927787	0.080744	0.0975177	0.116921	0.125184	0.0932589	0.332707	0.202572	0.132328	0.06961	0.110265	0.117493	0.172889	0.109271	0.0956058	0.0847471	0.0979652	0.0840181	0.0961857	0.11408	0.097983	0.10539	0.127855	0.0979386	0.28708	0.126225	0.0898196	0.123369	0.137484	0.131449	0.128895	0.113407	0.139499	0.121301	0.183266	0.171224	0.166257	0.134075	0.290032	0.218671	0.130783	0.307385	0.43678	0.125059	0.11423	0.0964196	0.0865617	0.124036	0.10421
0.100418	0.112024	0.105758	0.120212	0.127034	0.141478	0.117403	0.324404	0.271389	0.135061	0.624894	0.373409	0.0794149	0.169116	0.110551	0.0849462	0.0836742	0.11501	0.0771324	0.105979	0.140177	0.124709	0.123708	0.121005	0.105871	0.157087	0.0930921	0.127188	0.0759745	0.114914	0.145979	0.135494	0.129768	0.132273	0.100502	0.106545	0.104611	0.130427	0.0864895	0.163301	0.149134	0.0953357	0.182438	0.122606	0.0708855	0.0794492	0.0709235	0.0664438	0.0865366	0.074091
0.111193	0.14419	0.160386	0.14799	0.154429	0.164819	0.156261	0.291323	0.256161	0.127321	0.115318	0.167783	0.142869	0.365822	0.180171	0.13165	0.124405	0.172688	0.122319	0.125814	0.171112	0.162833	0.159684	0.166137	0.1484	0.224897	0.149284	0.158213	0.129649	0.18777	0.245744	0.454329	0.189117	0.300467	0.183815	0.233653	0.255396	0.404956	0.178291	0.314071	0.379155	0.148446	0.255416	0.214284	0.11547	0.133604	0.140658	0.111009	0.133783	0.134427
0.114834	0.138814	0.13465	0.136789	0.146317	0.148485	0.124083	0.275319	0.235126	0.120535	0.109183	0.157528	0.131167	0.350471	0.147059	0.123403	0.118441	0.143959	0.108959	0.108877	0.14501	0.138162	0.154362	0.133644	0.119148	0.190779	0.141368	0.13168	0.135911	0.170508	0.201815	0.337738	0.165575	0.256024	0.168925	0.204908	0.198181	0.292911	0.139615	0.248653	0.294257	0.12818	0.194207	0.188583	0.115377	0.11916	0.113209	0.0954289	0.106661	0.109969
0.124865	0.136194	0.146677	0.145253	0.148599	0.151047	0.131781	0.275317	0.234193	0.123982	0.112752	0.156588	0.126753	0.289142	0.146788	0.110937	0.106539	0.14614	0.110523	0.111502	0.152373	0.144547	0.151069	0.143767	0.119405	0.197214	0.14234	0.130845	0.127873	0.163814	0.209935	0.310943	0.181449	0.240324	0.162591	0.216324	0.214774	0.301826	0.142638	0.309336	0.409345	0.137822	0.250239	0.190667	0.109806	0.118438	0.106978	0.0978488	0.111932	0.119618
0.153403	0.142001	0.189306	0.178812	0.165353	0.171312	0.180433	0.35166	0.277907	0.160514	0.13566	0.190405	0.145172	0.256529	0.238348	0.133337	0.131751	0.191504	0.115288	0.12605	0.183575	0.166983	0.152138	0.220928	0.17839	0.304428	0.173907	0.175764	0.142416	0.20716	0.33327	0.307593	0.224669	0.256151	0.175989	0.263813	0.332951	0.373759	0.201571	0.590872	0.688718	0.17895	0.658342	0.248753	0.128583	0.169788	0.140792	0.150345	0.184404	0.17313
0.130094	0.171589	0.167755	0.160305	0.162386	0.173105	0.181879	0.284662	0.244893	0.11508	0.130056	0.177169	0.134906	0.260022	0.214789	0.122196	0.118885	0.195299	0.121874	0.119565	0.18365	0.17282	0.174905	0.17135	0.151246	0.232433	0.167003	0.151114	0.142715	0.209851	0.272702	0.268906	0.203496	0.239365	0.174912	0.218864	0.238585	0.300855	0.178961	0.323194	0.353213	0.169602	0.343545	0.201264	0.135505	0.15005	0.133318	0.133518	0.165946	0.146497
0.150562	0.151339	0.175287	0.182017	0.179104	0.186323	0.184	0.284787	0.241441	0.147501	0.128236	0.177741	0.152419	0.239259	0.2234	0.133534	0.138139	0.20153	0.124128	0.131754	0.191366	0.17591	0.158231	0.225961	0.176151	0.268061	0.153677	0.173821	0.118797	0.194519	0.312647	0.274287	0.20253	0.231327	0.164509	0.200128	0.258184	0.28679	0.171988	0.408741	0.412587	0.157717	0.535087	0.204892	0.113929	0.154321	0.117094	0.124829	0.162078	0.165464
0.153183	0.139515	0.178344	0.174348	0.162688	0.174828	0.181007	0.322104	0.268366	0.16132	0.143342	0.185984	0.141795	0.247117	0.240117	0.127103	0.131217	0.187329	0.115961	0.119864	0.185011	0.172569	0.144713	0.250065	0.192628	0.377652	0.158172	0.190783	0.124047	0.203579	0.327862	0.289345	0.209863	0.240634	0.165579	0.229999	0.293316	0.320804	0.188478	0.486521	0.473964	0.164926	0.672193	0.27641	0.115037	0.163883	0.12241	0.128597	0.163975	0.16447
0.146279	0.170567	0.212022	0.183292	0.196444	0.207338	0.187927	0.2974	0.267518	0.132022	0.137557	0.175274	0.154908	0.268122	0.238157	0.125281	0.132794	0.196268	0.131177	0.14303	0.201396	0.193533	0.187162	0.202469	0.194225	0.244661	0.183623	0.204331	0.164148	0.223108	0.289818	0.264287	0.220059	0.254541	0.195376	0.232411	0.252963	0.307946	0.184188	0.338412	0.341692	0.16463	0.3573	0.193434	0.152127	0.179929	0.129154	0.149437	0.176847	0.162128
0.130989	0.136321	0.17777	0.165475	0.172595	0.187134	0.173592	0.22995	0.231244	0.121137	0.102425	0.146968	0.138412	0.223251	0.170168	0.10994	0.111392	0.177142	0.116995	0.141269	0.170076	0.161254	0.155373	0.164374	0.155222	0.174622	0.163709	0.172279	0.14715	0.176531	0.214497	0.21625	0.182061	0.216156	0.177478	0.186834	0.207956	0.250843	0.154578	0.250502	0.256622	0.151257	0.252419	0.151536	0.145233	0.151619	0.113549	0.134021	0.152025	0.141975
0.122432	0.0998719	0.137088	0.14055	0.143528	0.16449	0.139579	0.21478	0.193743	0.116433	0.0885059	0.138231	0.102754	0.217738	0.171971	0.107282	0.123674	0.141354	0.112722	0.125827	0.135654	0.127149	0.115037	0.181753	0.154619	0.159559	0.171819	0.148259	0.178626	0.195467	0.175989	0.170307	0.169142	0.204827	0.170526	0.157876	0.172665	0.203155	0.144543	0.214138	0.19773	0.166648	0.21024	0.146255	0.156733	0.175081	0.141398	0.126693	0.16683	0.147385
0.106341	0.127208	0.113082	0.138248	0.148514	0.150648	0.127194	0.301157	0.27687	0.245361	0.264776	0.371371	0.122358	0.243684	0.142657	0.10891	0.118106	0.133702	0.104159	0.111883	0.149848	0.122744	0.133569	0.165977	0.130247	0.23367	0.127573	0.139144	0.0969669	0.158885	0.19458	0.234548	0.15278	0.218664	0.159309	0.17267	0.183789	0.240569	0.148214	0.270268	0.273217	0.145282	0.30468	0.203995	0.106565	0.134272	0.130567	0.0987973	0.126243	0.131988
0.0973574	0.11142	0.110331	0.120982	0.129939	0.13245	0.120886	0.268695	0.26056	0.149478	0.123904	0.165134	0.110151	0.242457	0.13892	0.0870665	0.0981668	0.122154	0.0925447	0.0993929	0.150072	0.129427	0.121905	0.180554	0.136373	0.405415	0.126094	0.132623	0.107675	0.147127	0.181908	0.224347	0.154344	0.190215	0.143148	0.147547	0.167131	0.226825	0.130021	0.258759	0.305418	0.13588	0.336925	0.301818	0.110296	0.137103	0.124394	0.109381	0.133517	0.130459
0.174686	0.180177	0.203149	0.216145	0.218719	0.234806	0.219688	0.317784	0.281423	0.1463	0.15608	0.195829	0.179746	0.294793	0.237546	0.145783	0.147519	0.228044	0.147747	0.16723	0.228299	0.226053	0.186705	0.246495	0.204819	0.290812	0.178537	0.203815	0.141211	0.217752	0.341327	0.303934	0.242463	0.280415	0.200966	0.223315	0.264319	0.315338	0.189882	0.382677	0.390284	0.175644	0.467837	0.21069	0.133744	0.171511	0.133199	0.1403	0.175215	0.176474
0.107832	0.111994	0.14624	0.133336	0.132976	0.139124	0.130283	0.268167	0.24901	0.108945	0.104795	0.131759	0.109127	0.238349	0.188262	0.104212	0.104956	0.140313	0.0941577	0.105701	0.158169	0.139309	0.118225	0.215795	0.167239	0.632897	0.150858	0.161269	0.135817	0.190032	0.210483	0.228827	0.173572	0.209918	0.162023	0.181198	0.19592	0.230545	0.146763	0.312189	0.324882	0.121917	0.412907	0.438876	0.116665	0.147801	0.116056	0.123879	0.149084	0.126989
0.11438	0.109434	0.120929	0.136759	0.139318	0.14937	0.138373	0.218454	0.213027	0.100347	0.0983957	0.122656	0.125478	0.225548	0.139278	0.102959	0.109241	0.146157	0.103947	0.106083	0.146509	0.141448	0.120442	0.164603	0.143895	0.308746	0.147741	0.134594	0.120777	0.150413	0.182397	0.217318	0.158739	0.185549	0.143863	0.149532	0.170499	0.218196	0.133236	0.236892	0.262831	0.147643	0.283308	0.222838	0.12228	0.124808	0.122174	0.1167	0.14143	0.132667
0.165604	0.183933	0.183516	0.210846	0.222314	0.223792	0.209302	0.25806	0.242748	0.122695	0.118918	0.156385	0.180677	0.297647	0.203974	0.138885	0.127393	0.230337	0.135021	0.163037	0.217177	0.202751	0.189117	0.193617	0.173016	0.218059	0.174337	0.173628	0.153555	0.20828	0.277858	0.267139	0.225409	0.261478	0.201647	0.19736	0.211912	0.273762	0.169134	0.287349	0.291212	0.180449	0.296249	0.155826	0.151067	0.168948	0.15076	0.144311	0.183268	0.153867
0.140466	0.142215	0.130761	0.179992	0.16906	0.1672	0.13287	0.289784	0.284963	0.16422	0.319752	0.330636	0.117291	0.269907	0.147312	0.0977627	0.113525	0.149996	0.121955	0.126364	0.157788	0.128598	0.14974	0.162937	0.121748	0.181959	0.13624	0.13716	0.104152	0.162605	0.194314	0.239923	0.175731	0.240441	0.170862	0.171522	0.181387	0.235176	0.128149	0.255821	0.254178	0.139679	0.273199	0.155411	0.110614	0.117942	0.115161	0.104849	0.127343	0.127175
0.119632	0.085468	0.116575	0.130046	0.125882	0.131419	0.11188	0.13075	0.118805	0.0881089	0.059235	0.0773726	0.104242	0.184396	0.138142	0.0694776	0.0783398	0.143018	0.077231	0.11025	0.143209	0.118685	0.102247	0.208346	0.150235	0.129489	0.127674	0.126964	0.115968	0.14452	0.191378	0.164672	0.174989	0.19952	0.152005	0.130057	0.155135	0.18435	0.112003	0.188961	0.174651	0.10689	0.197204	0.109734	0.115791	0.108815	0.0843543	0.109335	0.116985	0.119324
0.155209	0.0846584	0.126676	0.161519	0.154952	0.147525	0.124717	0.144816	0.118861	0.0684758	0.0495725	0.0783211	0.12382	0.196338	0.148568	0.0882314	0.0755157	0.150596	0.0746556	0.111659	0.138621	0.126381	0.10793	0.220325	0.135901	0.151892	0.128161	0.105621	0.122331	0.15213	0.220529	0.168955	0.191971	0.190933	0.151287	0.118597	0.146948	0.181086	0.125453	0.181413	0.171625	0.109887	0.199009	0.132625	0.116939	0.11736	0.087749	0.0985287	0.119256	0.113864
0.130888	0.080089	0.125512	0.14334	0.136412	0.147897	0.141117	0.165795	0.14537	0.0815669	0.0622381	0.0808015	0.108806	0.209109	0.137957	0.0987829	0.0975018	0.161282	0.0873317	0.111637	0.133228	0.132264	0.0957151	0.186605	0.119645	0.145743	0.115691	0.130903	0.129589	0.153571	0.186308	0.17595	0.185031	0.190763	0.133185	0.126048	0.144228	0.181346	0.131357	0.175737	0.171328	0.122479	0.188874	0.118896	0.11657	0.136941	0.0953078	0.0888662	0.126336	0.10554
0.159417	0.121525	0.154635	0.196461	0.207543	0.21835	0.172434	0.253832	0.221703	0.103868	0.126302	0.151815	0.154365	0.263951	0.165544	0.11683	0.119326	0.177248	0.135368	0.173075	0.177876	0.164479	0.144673	0.170129	0.148631	0.161063	0.159184	0.161316	0.157885	0.178122	0.2119	0.215904	0.199222	0.240545	0.184286	0.184598	0.203124	0.252383	0.172007	0.241451	0.228184	0.164399	0.227901	0.14025	0.160156	0.152343	0.132198	0.128132	0.156834	0.147899
0.115755	0.102257	0.127851	0.124763	0.107531	0.125243	0.131808	0.203909	0.196764	0.0843222	0.289721	0.163352	0.0738401	0.182159	0.129841	0.0776382	0.0862054	0.149898	0.0899899	0.0926259	0.144552	0.131179	0.123851	0.165832	0.129902	0.159835	0.114681	0.116358	0.10328	0.137591	0.163611	0.162313	0.15012	0.172521	0.134607	0.132373	0.141623	0.164761	0.113741	0.191569	0.169476	0.117488	0.191827	0.11926	0.111252	0.105922	0.0746266	0.0919883	0.11678	0.100241
0.094202	0.0871017	0.10865	0.100568	0.0986516	0.103064	0.0808895	0.127466	0.132372	0.0804356	0.112253	0.106778	0.07433	0.148696	0.120334	0.0795363	0.0958427	0.101117	0.0851644	0.0858046	0.115859	0.083153	0.0975952	0.127248	0.100393	0.110051	0.107294	0.110722	0.100951	0.119657	0.131458	0.12963	0.124427	0.156585	0.125726	0.106598	0.121716	0.14516	0.101738	0.144592	0.133773	0.101336	0.140391	0.0869486	0.110989	0.0870854	0.0877277	0.0925643	0.10352	0.0973032
0.094953	0.0951445	0.114656	0.110407	0.101721	0.112999	0.0980442	0.20942	0.217094	0.0869766	0.361765	0.195336	0.0721544	0.172874	0.114029	0.080284	0.0914096	0.10759	0.0922922	0.0805527	0.112942	0.0911646	0.0971485	0.103601	0.0800518	0.135635	0.0997092	0.0902661	0.078005	0.112106	0.124372	0.145928	0.104366	0.145707	0.117521	0.10458	0.123386	0.145918	0.0910384	0.147056	0.136243	0.0996164	0.154904	0.112369	0.0827321	0.0786535	0.0798822	0.090743	0.10158	0.0770854
0.129894	0.100823	0.124086	0.132777	0.129251	0.130612	0.0981799	0.144927	0.128904	0.0997516	0.0732505	0.105871	0.102438	0.177417	0.142991	0.0733311	0.0792383	0.121364	0.0885468	0.113732	0.132653	0.103509	0.110785	0.171449	0.117958	0.0981135	0.135514	0.119534	0.117574	0.147634	0.174296	0.151348	0.164387	0.187017	0.149294	0.120247	0.132084	0.17468	0.121172	0.168796	0.162449	0.119867	0.172663	0.0822345	0.123353	0.107992	0.101102	0.106714	0.113789	0.114325
0.136744	0.0927182	0.120713	0.1497	0.143487	0.133929	0.107327	0.14045	0.10637	0.0742006	0.0736197	0.0936551	0.103519	0.179308	0.124427	0.0696558	0.0616979	0.112953	0.0794359	0.111314	0.134235	0.115195	0.109655	0.155213	0.111679	0.111152	0.117149	0.100325	0.106632	0.133972	0.174737	0.145095	0.16912	0.170293	0.137516	0.0993792	0.108816	0.159622	0.103117	0.14695	0.137112	0.100034	0.16779	0.0971259	0.100226	0.0981937	0.0802376	0.0919423	0.105862	0.103524
0.16492	0.150531	0.16003	0.191809	0.193124	0.184241	0.132498	0.227309	0.210526	0.134543	0.129774	0.189548	0.158021	0.265866	0.163151	0.0999888	0.0957549	0.145498	0.12467	0.148507	0.172024	0.134538	0.161014	0.17795	0.138737	0.143168	0.145148	0.144417	0.123755	0.177375	0.229705	0.235438	0.200647	0.237965	0.185072	0.161662	0.163088	0.224697	0.126289	0.247204	0.256658	0.131845	0.24915	0.125293	0.11362	0.134963	0.120213	0.10387	0.132076	0.125649
0.151374	0.133141	0.151926	0.185138	0.194563	0.181259	0.135199	0.243431	0.215476	0.137507	0.12353	0.182586	0.168114	0.273711	0.157069	0.104512	0.103454	0.142175	0.125122	0.139487	0.1674	0.139352	0.145137	0.176663	0.144761	0.162535	0.150138	0.143386	0.122943	0.180566	0.23027	0.236332	0.196442	0.238741	0.186531	0.16572	0.174645	0.245962	0.130821	0.26668	0.290345	0.138205	0.267514	0.138177	0.110487	0.133154	0.13361	0.117525	0.136454	0.122087
0.144476	0.117955	0.150902	0.181643	0.196795	0.192638	0.138755	0.226366	0.186661	0.121593	0.112434	0.152486	0.170745	0.23767	0.166896	0.103252	0.0958064	0.15042	0.133805	0.156578	0.168863	0.141583	0.136096	0.160742	0.133201	0.140966	0.131251	0.148431	0.129849	0.165895	0.203322	0.199724	0.169083	0.214312	0.169859	0.140325	0.149636	0.216464	0.131474	0.222912	0.233538	0.116976	0.202783	0.126507	0.110395	0.13147	0.0995261	0.102273	0.116162	0.121636
0.148908	0.114779	0.148316	0.194147	0.206345	0.200259	0.1578	0.246105	0.221564	0.123093	0.11681	0.162604	0.18209	0.268944	0.157399	0.116497	0.116253	0.168004	0.14076	0.154296	0.167332	0.153156	0.130076	0.170508	0.146353	0.166833	0.158878	0.146981	0.127743	0.175804	0.216871	0.243561	0.195038	0.228559	0.184681	0.16011	0.172011	0.236571	0.142748	0.241544	0.26533	0.139075	0.247984	0.137129	0.126064	0.121935	0.122985	0.110386	0.132134	0.127242
0.126478	0.114504	0.121156	0.154061	0.156334	0.162197	0.157392	0.194866	0.189597	0.105515	0.101563	0.133621	0.130362	0.222609	0.142386	0.100832	0.101075	0.172801	0.109029	0.11587	0.147759	0.146177	0.131889	0.149223	0.141577	0.215292	0.150071	0.136989	0.12821	0.155073	0.200647	0.224981	0.164842	0.195139	0.151993	0.139948	0.161948	0.206723	0.124866	0.215259	0.233533	0.149829	0.237951	0.151674	0.1395	0.115088	0.114959	0.117655	0.142007	0.123761
0.155397	0.174755	0.207306	0.198029	0.214559	0.233771	0.209758	0.29424	0.283846	0.129649	0.125731	0.182601	0.179446	0.290551	0.238221	0.147561	0.153576	0.232707	0.162831	0.177297	0.214772	0.208586	0.190969	0.213968	0.199279	0.215847	0.20828	0.204805	0.185613	0.23958	0.302879	0.276399	0.24577	0.287274	0.231631	0.231079	0.268821	0.321218	0.204008	0.318774	0.323628	0.204239	0.324867	0.18226	0.191356	0.19739	0.163647	0.178741	0.20987	0.186766
0.123704	0.106404	0.12225	0.15693	0.169815	0.170357	0.144011	0.214692	0.215522	0.0840939	0.0980462	0.12426	0.134112	0.241322	0.146168	0.120389	0.116894	0.164781	0.122978	0.131087	0.148569	0.135391	0.123928	0.159501	0.136495	0.149132	0.141778	0.134926	0.130516	0.164984	0.173412	0.193134	0.176408	0.214286	0.180158	0.15865	0.181271	0.223543	0.141947	0.207174	0.204195	0.147624	0.193911	0.12158	0.135974	0.120668	0.114621	0.127634	0.145212	0.133046
0.137855	0.131038	0.163271	0.185063	0.205106	0.198688	0.155126	0.218299	0.211549	0.0766322	0.086896	0.116387	0.147458	0.257464	0.192623	0.134306	0.133147	0.193861	0.135989	0.145358	0.174076	0.151727	0.1462	0.176327	0.146238	0.179987	0.173163	0.145081	0.171757	0.211157	0.231801	0.226322	0.205344	0.252998	0.198265	0.167615	0.202199	0.236041	0.15686	0.231711	0.227102	0.147036	0.222155	0.137666	0.162661	0.152652	0.127277	0.131036	0.156606	0.145244
0.144474	0.100715	0.155601	0.176909	0.185614	0.184628	0.139028	0.253262	0.233151	0.100687	0.135218	0.152902	0.131228	0.23831	0.159125	0.110491	0.119792	0.154267	0.128325	0.150988	0.150735	0.123453	0.122721	0.145809	0.150262	0.16197	0.165971	0.154262	0.158384	0.180391	0.175263	0.196191	0.168276	0.21391	0.182525	0.174365	0.205519	0.245536	0.150956	0.226905	0.228261	0.146111	0.218426	0.150201	0.154881	0.14806	0.126403	0.135671	0.153995	0.144534
0.143713	0.12006	0.169247	0.175167	0.188894	0.20107	0.158563	0.273193	0.243716	0.125321	0.126703	0.175983	0.142037	0.261477	0.210435	0.132384	0.143147	0.163244	0.153157	0.151881	0.171985	0.147442	0.144681	0.191812	0.189379	0.205004	0.212187	0.174023	0.198179	0.23618	0.235454	0.225491	0.208592	0.251353	0.21688	0.194496	0.223102	0.273265	0.179315	0.26788	0.259999	0.195409	0.264202	0.191461	0.189901	0.194863	0.165091	0.165207	0.203739	0.188771
0.142595	0.136464	0.179723	0.173194	0.17175	0.170678	0.145611	0.255087	0.22658	0.110642	0.118755	0.146634	0.142487	0.264812	0.200227	0.126797	0.14116	0.185182	0.154909	0.130981	0.160192	0.146961	0.156216	0.190752	0.18761	0.223263	0.200846	0.182651	0.167886	0.208687	0.236161	0.24507	0.19012	0.262511	0.204555	0.200799	0.226479	0.284368	0.17041	0.256793	0.255908	0.157674	0.275443	0.196088	0.164152	0.154769	0.137768	0.15563	0.172578	0.154016
0.12898	0.118565	0.137095	0.143455	0.138856	0.156704	0.157424	0.215351	0.197763	0.129449	0.0839908	0.132148	0.106362	0.21244	0.188606	0.119517	0.132752	0.161983	0.114746	0.113868	0.130446	0.14001	0.123239	0.228747	0.164465	0.190576	0.184384	0.165032	0.174945	0.221794	0.216572	0.204617	0.198513	0.229086	0.185251	0.144573	0.187464	0.223698	0.127034	0.234963	0.210098	0.158017	0.243992	0.162681	0.151184	0.176047	0.135049	0.132877	0.173114	0.161963
0.066103	0.0323095	0.0763833	0.0790956	0.0834831	0.0726997	0.0779059	0.110617	0.108055	0.0443757	0.0272748	0.038277	0.0982062	0.125191	0.128841	0.0917016	0.0709122	0.0677882	0.0564892	0.0502985	0.050002	0.0560385	0.0500017	0.0996662	0.0843377	0.0788387	0.211842	0.072625	0.203511	0.176012	0.127568	0.109016	0.103513	0.153394	0.143104	0.0755785	0.161043	0.156221	0.128341	0.119159	0.103342	0.19921	0.119795	0.0706673	0.244768	0.274796	0.26421	0.703541	0.454608	0.313395
0.0951717	0.10084	0.108683	0.130044	0.134319	0.140879	0.118295	0.399412	0.336863	0.40607	0.132589	0.239591	0.115571	0.220442	0.172523	0.103738	0.101928	0.129794	0.0826547	0.0992325	0.135496	0.108871	0.113344	0.203513	0.121268	0.385849	0.132802	0.117121	0.129186	0.170403	0.185007	0.225592	0.147524	0.178659	0.135805	0.16178	0.22819	0.260413	0.15868	0.326465	0.312377	0.149712	0.370009	0.473262	0.11719	0.150688	0.141528	0.116935	0.139281	0.145498
0.101629	0.0923433	0.10027	0.129939	0.129986	0.134864	0.106243	0.313871	0.286478	0.425259	0.213561	0.362572	0.10441	0.217123	0.144186	0.083738	0.0981944	0.110144	0.0809249	0.107179	0.137705	0.101318	0.112855	0.168888	0.100552	0.276958	0.11871	0.115686	0.102099	0.154467	0.173337	0.214863	0.138125	0.182349	0.133081	0.147337	0.173288	0.217604	0.145637	0.268891	0.269122	0.144068	0.30977	0.246746	0.10528	0.121805	0.127976	0.0837535	0.111263	0.117049
0.0853911	0.088355	0.103907	0.0997465	0.103311	0.101349	0.105082	0.241799	0.213552	0.112329	0.0875811	0.117245	0.0837756	0.204636	0.144102	0.0832507	0.0861527	0.103383	0.0603522	0.0778513	0.128534	0.100756	0.0974403	0.191536	0.1237	0.716678	0.121317	0.115017	0.11044	0.15558	0.166131	0.19488	0.140194	0.169303	0.131445	0.133831	0.147178	0.185238	0.109959	0.239753	0.2615	0.109438	0.330928	0.603401	0.0902321	0.118763	0.10659	0.10003	0.120058	0.106832
0.102955	0.0821164	0.110113	0.122736	0.115068	0.121631	0.135634	0.186595	0.163513	0.0788154	0.141259	0.108719	0.105434	0.173384	0.139304	0.0861385	0.0678606	0.146627	0.0788039	0.0919792	0.132487	0.123951	0.0854265	0.209947	0.172951	0.17096	0.102326	0.113019	0.102937	0.139327	0.169651	0.189847	0.15449	0.178866	0.118176	0.136408	0.124406	0.156791	0.107901	0.194708	0.176803	0.122927	0.220323	0.128727	0.110544	0.114653	0.0903402	0.101789	0.128866	0.101212
0.14532	0.116315	0.194807	0.167289	0.156316	0.17525	0.17614	0.25343	0.257805	0.127396	0.123915	0.136072	0.1406	0.257877	0.230703	0.134717	0.12641	0.20468	0.112708	0.12643	0.181923	0.168635	0.130316	0.327302	0.252154	0.213256	0.200296	0.192463	0.18628	0.255276	0.279575	0.262141	0.237239	0.294718	0.229618	0.188603	0.233827	0.281016	0.161335	0.301956	0.273191	0.187767	0.319316	0.162833	0.179492	0.209705	0.16192	0.168528	0.213343	0.17225
0.145148	0.112431	0.178963	0.167204	0.164424	0.179746	0.169276	0.241507	0.228138	0.127907	0.116761	0.129304	0.137114	0.26976	0.221278	0.117095	0.12023	0.187817	0.105188	0.128215	0.163993	0.157991	0.131736	0.401576	0.259072	0.211486	0.208119	0.194002	0.170934	0.248097	0.283887	0.258924	0.229383	0.297591	0.22532	0.178479	0.219241	0.273882	0.151172	0.286779	0.257119	0.180623	0.307892	0.16982	0.15858	0.180167	0.150772	0.154844	0.186148	0.166277
0.129863	0.115067	0.18366	0.150382	0.14783	0.166976	0.160348	0.221528	0.20708	0.127782	0.102037	0.125024	0.135137	0.248527	0.213551	0.128285	0.122646	0.190601	0.101698	0.128249	0.15718	0.155982	0.124961	0.319188	0.234873	0.206515	0.199854	0.176955	0.184203	0.249237	0.270931	0.234244	0.215229	0.285314	0.223154	0.190848	0.221039	0.273464	0.15572	0.291373	0.258684	0.170383	0.301358	0.170401	0.172961	0.188515	0.143707	0.146518	0.192026	0.159811
0.105909	0.116439	0.120542	0.105478	0.117808	0.127897	0.134463	0.175086	0.151736	0.085153	0.0724398	0.0916238	0.12035	0.203785	0.161458	0.097506	0.0795757	0.15787	0.0782932	0.0879579	0.151867	0.139889	0.130414	0.38803	0.216741	0.197462	0.144328	0.172583	0.1244	0.158714	0.216094	0.191318	0.160048	0.177305	0.147846	0.151037	0.161424	0.205262	0.0990987	0.193629	0.195238	0.111024	0.218062	0.166813	0.123422	0.119753	0.0970379	0.101623	0.136908	0.109984
0.107977	0.0653775	0.117916	0.119356	0.117815	0.128463	0.129079	0.170251	0.152643	0.0898688	0.081348	0.0960219	0.114908	0.192125	0.165427	0.0790945	0.0813938	0.146027	0.0606913	0.0960235	0.121519	0.126351	0.0792711	0.482785	0.379412	0.181315	0.141174	0.191499	0.139351	0.172648	0.214524	0.173557	0.15955	0.19424	0.158261	0.133254	0.144619	0.185033	0.105229	0.20149	0.19279	0.119847	0.223403	0.150859	0.11393	0.13841	0.105043	0.115966	0.140486	0.126076
0.127391	0.0897458	0.148038	0.13831	0.135301	0.144002	0.170481	0.22102	0.203422	0.107311	0.0997827	0.124675	0.134727	0.229294	0.195007	0.121189	0.118043	0.187231	0.0947315	0.0919653	0.132477	0.147433	0.101244	0.378863	0.384392	0.190106	0.199622	0.199148	0.169846	0.238029	0.240574	0.212146	0.202302	0.253226	0.211076	0.161452	0.207002	0.245534	0.143007	0.240661	0.229629	0.155757	0.259334	0.156035	0.156484	0.178797	0.13325	0.144086	0.167875	0.16465
0.136931	0.148677	0.154531	0.149972	0.149575	0.164698	0.170438	0.242849	0.225036	0.120624	0.085209	0.13415	0.140823	0.286673	0.199515	0.116528	0.115716	0.198343	0.114946	0.120995	0.179389	0.170089	0.161105	0.25507	0.188545	0.26604	0.174928	0.160742	0.154577	0.208276	0.264274	0.281401	0.231315	0.288675	0.217175	0.181943	0.224649	0.294789	0.149664	0.25474	0.270935	0.15103	0.295839	0.224977	0.156747	0.145293	0.130596	0.139271	0.157184	0.148604
0.128135	0.158344	0.135252	0.151325	0.168423	0.191766	0.166335	0.283506	0.255037	0.131733	0.114953	0.149402	0.134724	0.229203	0.200794	0.115307	0.12029	0.193918	0.10346	0.139989	0.208277	0.180045	0.180649	0.317152	0.196694	0.253385	0.145815	0.200207	0.117383	0.184085	0.260824	0.247763	0.182826	0.207287	0.146688	0.187108	0.230103	0.258552	0.141144	0.292331	0.283004	0.147113	0.297613	0.218957	0.119547	0.132442	0.126017	0.118212	0.135766	0.126468
0.141377	0.0819741	0.127916	0.150316	0.139181	0.13364	0.14335	0.157239	0.132606	0.0940946	0.0647354	0.0865066	0.120498	0.217512	0.168713	0.0920487	0.0885273	0.164784	0.0806276	0.0868732	0.124145	0.140199	0.0879171	0.236668	0.156133	0.165878	0.12685	0.126549	0.121814	0.153364	0.215184	0.199285	0.195003	0.224931	0.174198	0.150548	0.169515	0.215573	0.116882	0.213927	0.194125	0.113603	0.23679	0.131841	0.114569	0.124671	0.0889683	0.11463	0.129251	0.124389
0.135859	0.125462	0.13729	0.149864	0.147914	0.158985	0.178481	0.212185	0.193706	0.115018	0.0820276	0.123271	0.139438	0.251679	0.188869	0.116948	0.118723	0.195166	0.1062	0.0991018	0.159516	0.172603	0.127478	0.230347	0.172851	0.230456	0.145512	0.147607	0.13999	0.191004	0.235159	0.258208	0.215045	0.264572	0.193806	0.166019	0.205577	0.268504	0.141973	0.238474	0.249743	0.127922	0.28082	0.197457	0.135141	0.147331	0.114241	0.123857	0.148315	0.149832
0.0969447	0.104953	0.0895426	0.106132	0.12023	0.131806	0.117178	0.170351	0.171749	0.0989018	0.0726753	0.09945	0.0963905	0.200994	0.149927	0.0784385	0.0736694	0.129125	0.0754217	0.102989	0.150063	0.128592	0.112844	0.150412	0.118944	0.142943	0.144547	0.107718	0.128288	0.178667	0.169656	0.200695	0.14763	0.207718	0.163836	0.126907	0.17231	0.212879	0.105456	0.202072	0.196585	0.112879	0.214501	0.13916	0.106635	0.112333	0.0981076	0.101594	0.11756	0.101785
0.119299	0.0774766	0.131571	0.115343	0.104511	0.112222	0.132952	0.154293	0.141287	0.092557	0.0553491	0.0894322	0.112904	0.188905	0.16961	0.0909004	0.0920659	0.153814	0.0776222	0.0808525	0.108363	0.119376	0.0762919	0.218066	0.139365	0.187821	0.129687	0.137289	0.132217	0.180339	0.202101	0.194526	0.178752	0.195898	0.15712	0.118428	0.157875	0.197972	0.111647	0.196663	0.193257	0.128847	0.231925	0.153587	0.116712	0.146266	0.092104	0.119727	0.15263	0.129525
0.140184	0.116575	0.14091	0.141453	0.129947	0.140777	0.173617	0.219984	0.208386	0.102983	0.0805847	0.115299	0.109971	0.232985	0.190833	0.108782	0.132067	0.182873	0.115216	0.0955198	0.139896	0.151358	0.113538	0.21136	0.177515	0.198994	0.168947	0.147415	0.156162	0.208369	0.224822	0.238929	0.194032	0.247306	0.183033	0.156206	0.213706	0.261788	0.142609	0.235014	0.244162	0.162355	0.261295	0.166985	0.159951	0.159341	0.137	0.130708	0.164221	0.151009
0.13406	0.119678	0.128791	0.150408	0.138084	0.146188	0.153646	0.189723	0.170851	0.10293	0.0760843	0.108751	0.11608	0.207897	0.156738	0.0955392	0.0893412	0.182656	0.0931462	0.115677	0.140336	0.144594	0.126428	0.214096	0.189261	0.162449	0.135569	0.155453	0.124695	0.177059	0.216597	0.2016	0.206492	0.235079	0.181808	0.160628	0.173383	0.213292	0.125896	0.23228	0.221028	0.133638	0.251863	0.123013	0.129303	0.126524	0.0985771	0.107142	0.133333	0.116208
0.137598	0.0976912	0.154955	0.141093	0.138392	0.140106	0.156301	0.198375	0.179521	0.116029	0.0845607	0.114147	0.128748	0.253157	0.189818	0.104005	0.0921389	0.181391	0.0868718	0.0990721	0.131644	0.147018	0.103975	0.272386	0.17845	0.220801	0.161691	0.135362	0.151147	0.194988	0.249711	0.243074	0.201545	0.257144	0.188594	0.171859	0.212392	0.268742	0.150179	0.254979	0.252217	0.145108	0.297414	0.189267	0.149117	0.145994	0.11727	0.124071	0.144987	0.128582
0.143669	0.136939	0.157236	0.145876	0.135412	0.149091	0.173689	0.264108	0.239342	0.130515	0.117053	0.153942	0.116634	0.254184	0.192899	0.110204	0.10759	0.195481	0.0949689	0.106401	0.141849	0.172125	0.138287	0.285114	0.219803	0.248566	0.175313	0.170933	0.156282	0.215096	0.257892	0.249483	0.215975	0.280295	0.19926	0.202259	0.221148	0.270093	0.158062	0.289265	0.280868	0.161506	0.314278	0.197204	0.15194	0.157791	0.137805	0.121196	0.165537	0.133754
0.104985	0.101901	0.156306	0.126332	0.116068	0.115574	0.119455	0.186461	0.17399	0.079807	0.0699736	0.093634	0.0983838	0.211607	0.167989	0.119652	0.139339	0.164846	0.106797	0.0929805	0.123187	0.117545	0.108761	0.156002	0.164881	0.144341	0.225025	0.150433	0.195674	0.24752	0.211135	0.204151	0.182397	0.272929	0.22873	0.164091	0.215752	0.245756	0.152664	0.217095	0.200147	0.191783	0.222087	0.128014	0.197398	0.191346	0.222017	0.195121	0.230814	0.184676
0.0868114	0.0911892	0.108905	0.109517	0.108418	0.087565	0.0926192	0.157938	0.125464	0.0630739	0.0331288	0.0543628	0.098744	0.183785	0.152654	0.100574	0.0834496	0.115886	0.070439	0.0699229	0.0925684	0.0844128	0.0914876	0.108405	0.137291	0.0991337	0.218422	0.10086	0.179421	0.218889	0.167982	0.154454	0.149992	0.213388	0.190055	0.134434	0.206006	0.206901	0.1732	0.186943	0.163622	0.253424	0.164897	0.0950078	0.207469	0.192325	0.511509	0.403984	0.296968	0.172626
0.0791629	0.0770305	0.0677215	0.0750144	0.0861766	0.0866181	0.0787239	0.121339	0.118694	0.0648949	0.0578825	0.0709896	0.0530058	0.122219	0.0715795	0.0437162	0.0470631	0.0815646	0.0561403	0.0919964	0.0985533	0.0775802	0.0962705	0.0983357	0.103453	0.0975685	0.11531	0.0818283	0.0877604	0.109348	0.0972783	0.109428	0.098125	0.121846	0.11481	0.0957478	0.117109	0.137805	0.080773	0.115249	0.110022	0.0792879	0.126288	0.0998435	0.101676	0.0772065	0.0760375	0.0648845	0.0836633	0.0719784
0.238077	0.131858	0.117624	0.283341	0.272274	0.261367	0.177057	0.2135	0.204512	0.131609	0.0839876	0.12725	0.153861	0.358627	0.124247	0.0859802	0.0825098	0.16422	0.0962142	0.200695	0.207986	0.184397	0.156916	0.148648	0.112425	0.161177	0.139263	0.106835	0.118735	0.137931	0.1948	0.200823	0.219363	0.222518	0.187521	0.147818	0.183629	0.202728	0.134035	0.191242	0.160819	0.141667	0.197165	0.139076	0.127755	0.131022	0.142881	0.118013	0.139617	0.115175
0.118681	0.121681	0.0953034	0.131944	0.137178	0.150408	0.132025	0.180753	0.158795	0.10309	0.0520768	0.0965018	0.104087	0.20712	0.0999235	0.0684544	0.0776455	0.132234	0.0723038	0.104282	0.129266	0.133487	0.124004	0.125868	0.130286	0.153706	0.154414	0.139236	0.127412	0.145044	0.137339	0.163263	0.134439	0.173424	0.157403	0.182792	0.175573	0.193481	0.132632	0.174729	0.140176	0.109784	0.182933	0.120334	0.132279	0.126636	0.0982276	0.105671	0.122634	0.105532
0.498678	0.0722423	0.086233	0.362115	0.254928	0.199286	0.088479	0.10035	0.103881	0.0609445	0.0641831	0.0725999	0.16203	0.268914	0.0789398	0.065075	0.0575252	0.0753936	0.0558282	0.173682	0.12311	0.10619	0.0734464	0.105596	0.0677146	0.0762215	0.0789875	0.0675138	0.0618893	0.082698	0.26557	0.0860809	0.2874	0.123482	0.101424	0.0647376	0.0770182	0.08394	0.0681537	0.109776	0.104952	0.0839864	0.131081	0.0560488	0.068921	0.0707943	0.0787831	0.0653286	0.0878659	0.0756008
0.0775577	0.0843096	0.0742847	0.0751387	0.0860935	0.0995538	0.0833253	0.145274	0.136707	0.0621464	0.0886894	0.101975	0.0563265	0.111582	0.0805802	0.047398	0.0608149	0.0772754	0.0669427	0.0987242	0.108546	0.0806235	0.100023	0.10263	0.093592	0.112345	0.105051	0.0972477	0.0894501	0.113959	0.103168	0.0964927	0.102037	0.120377	0.109538	0.0890917	0.11527	0.135179	0.0784534	0.132013	0.143298	0.0916656	0.130533	0.111105	0.0954875	0.0755593	0.0864076	0.0812425	0.0963227	0.0958059
0.142315	0.177255	0.162738	0.177983	0.19376	0.210705	0.204496	0.254738	0.241382	0.139366	0.109268	0.149204	0.148573	0.273646	0.202998	0.127999	0.120219	0.221983	0.130331	0.143808	0.222341	0.208451	0.186865	0.230354	0.194209	0.226769	0.168472	0.172398	0.150226	0.207607	0.273104	0.264787	0.199759	0.250926	0.172578	0.199691	0.225047	0.265208	0.156004	0.282561	0.273354	0.154132	0.305184	0.197914	0.137477	0.148376	0.135059	0.126375	0.160311	0.138363
0.107152	0.0868209	0.130092	0.125677	0.141546	0.154555	0.162484	0.216194	0.206987	0.111304	0.111196	0.128376	0.130567	0.214326	0.180501	0.102276	0.0982825	0.180774	0.0786668	0.0980114	0.141498	0.155878	0.0988245	0.651017	0.356776	0.222731	0.14659	0.252274	0.130934	0.184123	0.221177	0.219646	0.176054	0.215008	0.16362	0.152353	0.16978	0.210445	0.10823	0.228235	0.21754	0.129574	0.255456	0.186555	0.115932	0.148271	0.102443	0.1092	0.141174	0.128941
0.123188	0.170482	0.142463	0.145225	0.16424	0.177551	0.182256	0.256106	0.240069	0.119639	0.118331	0.142572	0.133412	0.250448	0.17476	0.111367	0.123167	0.207757	0.113798	0.135292	0.193243	0.18603	0.18632	0.298995	0.243109	0.246256	0.172414	0.287236	0.137232	0.180007	0.218157	0.251868	0.171768	0.233247	0.1822	0.18558	0.200571	0.242421	0.139196	0.265083	0.247444	0.152768	0.285086	0.195136	0.139639	0.135336	0.111946	0.130007	0.154774	0.134955
0.137365	0.104308	0.12454	0.173728	0.170165	0.178938	0.159503	0.178497	0.181364	0.0851283	0.0679783	0.100002	0.0976803	0.209013	0.12736	0.0876076	0.0805466	0.133052	0.0836752	0.118518	0.133961	0.141374	0.122657	0.129223	0.137709	0.107843	0.113816	0.124039	0.10876	0.130021	0.152583	0.173543	0.157732	0.194328	0.14142	0.128393	0.144466	0.175295	0.109362	0.162654	0.145667	0.0992152	0.148559	0.0930627	0.09411	0.123761	0.100673	0.109344	0.115403	0.111909
0.0966669	0.132908	0.141169	0.113446	0.109836	0.148066	0.275925	0.155729	0.152633	0.0868095	0.0613749	0.0960739	0.102533	0.161654	0.173106	0.120429	0.128806	0.323987	0.120425	0.0822513	0.134363	0.165528	0.139951	0.152601	0.171155	0.130205	0.142829	0.157784	0.142461	0.174919	0.159476	0.180707	0.126453	0.179022	0.162667	0.132475	0.155592	0.194771	0.11836	0.163807	0.163477	0.116593	0.156603	0.101299	0.119217	0.126976	0.101378	0.0945783	0.119007	0.130464
0.111607	0.128967	0.124171	0.126914	0.137206	0.149578	0.163728	0.211638	0.17737	0.0925204	0.0971064	0.10461	0.118148	0.220008	0.155011	0.0941494	0.086963	0.164484	0.0900758	0.120023	0.168483	0.165085	0.148226	0.222203	0.163673	0.202239	0.120609	0.160581	0.109465	0.146377	0.197093	0.210032	0.155352	0.189211	0.145297	0.159524	0.175104	0.201832	0.123872	0.228399	0.212336	0.128302	0.245692	0.161752	0.117405	0.115112	0.107939	0.127612	0.138094	0.109517
0.0960978	0.187722	0.107289	0.112654	0.125395	0.14251	0.150725	0.203174	0.188818	0.0823377	0.0817048	0.113924	0.0904653	0.195568	0.136366	0.0849602	0.10678	0.179947	0.10639	0.107217	0.162862	0.155996	0.198106	0.154945	0.193148	0.172242	0.155597	0.315966	0.120168	0.149285	0.167116	0.195776	0.126037	0.195706	0.159654	0.162844	0.170589	0.206787	0.130129	0.214677	0.210412	0.1167	0.220226	0.142754	0.115039	0.10352	0.0670633	0.0968158	0.117812	0.12127
0.101309	0.184015	0.131924	0.119418	0.127313	0.14247	0.137575	0.194797	0.191385	0.0815026	0.0932404	0.120504	0.07972	0.218295	0.140089	0.084387	0.111618	0.176217	0.120348	0.120656	0.158883	0.137674	0.20067	0.120017	0.161958	0.166337	0.137836	0.264485	0.112523	0.145858	0.17284	0.189093	0.142373	0.2101	0.154555	0.156371	0.162934	0.195118	0.129565	0.205145	0.197114	0.103717	0.204859	0.135315	0.100829	0.0940255	0.0566725	0.076025	0.105512	0.109378
0.187511	0.179268	0.18801	0.229383	0.234938	0.244676	0.217396	0.243744	0.222183	0.128036	0.0986211	0.142701	0.188862	0.312966	0.226031	0.137935	0.121014	0.229117	0.140517	0.181674	0.227356	0.217695	0.189616	0.216396	0.193741	0.204046	0.192257	0.160734	0.165365	0.228332	0.305039	0.259662	0.249827	0.279255	0.220391	0.193012	0.214908	0.267755	0.172913	0.264938	0.259296	0.180719	0.275014	0.174386	0.16646	0.164893	0.15244	0.14567	0.186036	0.142917
0.143264	0.139333	0.168003	0.177802	0.162886	0.164941	0.194987	0.186572	0.176541	0.106422	0.0747069	0.112415	0.139865	0.268694	0.198328	0.128267	0.130682	0.203657	0.118757	0.120116	0.163926	0.161379	0.14584	0.219958	0.21219	0.179052	0.164523	0.178977	0.145937	0.203305	0.237673	0.230912	0.213069	0.257635	0.20347	0.150322	0.16353	0.206773	0.131717	0.201068	0.186044	0.14567	0.222574	0.14415	0.14652	0.157653	0.135752	0.137067	0.175698	0.145271
0.107637	0.303067	0.150894	0.122476	0.13112	0.142609	0.114849	0.21084	0.206466	0.107233	0.107464	0.145876	0.104586	0.237946	0.179989	0.116434	0.132288	0.185426	0.143298	0.13453	0.165499	0.118458	0.275681	0.105299	0.131956	0.152413	0.182422	0.188861	0.135655	0.198025	0.217094	0.215094	0.164937	0.247461	0.199169	0.151589	0.167637	0.209575	0.147666	0.214742	0.217353	0.1441	0.203203	0.133741	0.133487	0.128832	0.118101	0.101229	0.151904	0.140214
0.129177	0.139082	0.16034	0.159812	0.163775	0.165588	0.132032	0.184018	0.187568	0.11343	0.0807921	0.114745	0.138604	0.247242	0.185902	0.120706	0.117094	0.146524	0.117498	0.140753	0.152858	0.113747	0.146175	0.15294	0.15404	0.160544	0.179363	0.135643	0.141741	0.208685	0.232431	0.208886	0.215248	0.250755	0.210577	0.16166	0.184674	0.217939	0.163812	0.199279	0.180972	0.141447	0.194675	0.139541	0.14472	0.136349	0.142133	0.12282	0.154602	0.131495
0.115129	0.12623	0.132592	0.130957	0.142315	0.154543	0.100681	0.200962	0.180957	0.0982886	0.114595	0.130313	0.113691	0.166637	0.150229	0.0929446	0.0975303	0.150479	0.0979446	0.144741	0.151676	0.11957	0.128554	0.135298	0.131388	0.141957	0.14944	0.127877	0.113695	0.168993	0.182099	0.147646	0.168822	0.175378	0.153494	0.130606	0.164875	0.189639	0.135688	0.195432	0.185443	0.134501	0.169249	0.128105	0.127	0.117031	0.137871	0.121006	0.145386	0.130831
0.146125	0.258653	0.185816	0.180205	0.185763	0.195758	0.1601	0.244921	0.23869	0.136855	0.121488	0.173172	0.14154	0.260645	0.200677	0.14328	0.148977	0.337745	0.149737	0.174288	0.214978	0.162058	0.240847	0.152058	0.150214	0.163905	0.18066	0.168763	0.137544	0.223128	0.255144	0.23577	0.211514	0.258007	0.210795	0.173864	0.196918	0.241049	0.170118	0.239744	0.234964	0.169969	0.212411	0.145168	0.149043	0.121685	0.15244	0.119434	0.154405	0.150752
0.110188	0.441253	0.138652	0.129912	0.1388	0.156031	0.159056	0.203851	0.194589	0.107881	0.0944565	0.140762	0.101174	0.227888	0.16129	0.108412	0.118813	0.250895	0.141307	0.137213	0.193937	0.169615	0.381336	0.120392	0.138685	0.154679	0.172306	0.188971	0.123537	0.192321	0.218742	0.214192	0.165358	0.245866	0.199982	0.161815	0.158108	0.203924	0.1369	0.204953	0.218665	0.126487	0.201416	0.132704	0.117703	0.110621	0.111444	0.089388	0.130482	0.120485
0.148525	0.417465	0.169358	0.205035	0.225492	0.254654	0.303875	0.223121	0.211421	0.115063	0.0942619	0.135689	0.129979	0.245955	0.180904	0.131842	0.139644	0.574819	0.151609	0.216852	0.333807	0.309093	0.396728	0.145774	0.139533	0.149482	0.152084	0.157317	0.114958	0.190056	0.23763	0.226654	0.193715	0.242748	0.184697	0.184429	0.17515	0.215224	0.14807	0.209774	0.209802	0.132961	0.199494	0.130413	0.11147	0.115678	0.117844	0.0898137	0.13341	0.125118
0.0951691	0.171439	0.121314	0.116427	0.138724	0.150862	0.167155	0.198552	0.193789	0.0841044	0.0875533	0.115502	0.0999232	0.207547	0.127124	0.099551	0.109473	0.206814	0.124421	0.116342	0.173238	0.17455	0.181796	0.147886	0.196693	0.179708	0.172698	0.419441	0.132296	0.171806	0.180978	0.196104	0.148042	0.214572	0.181478	0.161129	0.165433	0.202444	0.134635	0.197837	0.206703	0.112369	0.201773	0.15283	0.121481	0.112084	0.0956275	0.106464	0.127924	0.137267
0.0903971	0.496581	0.10681	0.104295	0.117724	0.144337	0.149429	0.168585	0.147235	0.0686572	0.0698942	0.104839	0.0764351	0.183965	0.115202	0.0827886	0.0864312	0.212418	0.114002	0.133675	0.191644	0.172513	0.409475	0.0955643	0.103776	0.128089	0.151516	0.136614	0.102382	0.156375	0.163768	0.162831	0.133532	0.205813	0.181676	0.137591	0.12242	0.159838	0.108621	0.159247	0.168013	0.0953398	0.15531	0.110354	0.0931642	0.0749766	0.0961772	0.0738077	0.0935984	0.100822
0.0990026	0.55089	0.124218	0.113466	0.131355	0.169268	0.142493	0.174724	0.146134	0.0852654	0.0671615	0.112061	0.0840218	0.17293	0.129605	0.0762702	0.0888572	0.197948	0.132681	0.182987	0.207787	0.164535	0.581692	0.0890249	0.078392	0.111054	0.125476	0.102893	0.0847929	0.137197	0.172579	0.147581	0.143484	0.188149	0.160863	0.134538	0.116843	0.150073	0.108647	0.158854	0.152534	0.0857051	0.144385	0.0948038	0.0828471	0.0743924	0.0842769	0.0733983	0.0933534	0.0975807
0.152605	0.112963	0.740408	0.228436	0.218322	0.200209	0.19799	0.196017	0.183753	0.0864012	0.0733129	0.11387	0.234871	0.158658	0.748317	0.250548	0.204497	0.209729	0.129229	0.13579	0.158488	0.155444	0.127858	0.174934	0.148751	0.156544	0.118451	0.129573	0.133929	0.220946	0.563247	0.191325	0.209233	0.195743	0.127639	0.148496	0.191728	0.197361	0.130964	0.232099	0.207435	0.130697	0.236121	0.131057	0.115847	0.209582	0.131843	0.133304	0.162511	0.15198
0.1273	0.324241	0.174398	0.168548	0.207649	0.26879	0.17226	0.183234	0.171376	0.0956867	0.0902741	0.130406	0.142469	0.205703	0.157635	0.144464	0.179623	0.203905	0.306645	0.271366	0.221115	0.175296	0.37958	0.0985381	0.105863	0.111338	0.1405	0.117199	0.107755	0.16165	0.211703	0.164386	0.192998	0.214869	0.181375	0.127141	0.119311	0.158314	0.107193	0.15415	0.14597	0.0785603	0.14742	0.102984	0.080945	0.0731055	0.0590767	0.0450155	0.0718924	0.138146
0.0843248	0.0806877	0.106352	0.101637	0.100769	0.0853664	0.0989223	0.143989	0.121079	0.045964	0.0334221	0.0503561	0.104655	0.171744	0.157108	0.109676	0.0896729	0.115363	0.0713755	0.0719163	0.0778364	0.0838992	0.0938669	0.110944	0.169189	0.104413	0.225731	0.131339	0.187772	0.210117	0.166796	0.158967	0.139779	0.200575	0.178487	0.138329	0.220202	0.231315	0.167054	0.184727	0.151197	0.249086	0.16501	0.0899611	0.24546	0.212565	0.337119	0.462273	0.353687	0.21181
0.0940085	0.142313	0.0821871	0.100707	0.104304	0.112799	0.129598	0.164107	0.17265	0.0777818	0.0421521	0.0882896	0.0992984	0.161062	0.111573	0.146145	0.246181	0.149281	0.234259	0.068585	0.0994379	0.0981739	0.157447	0.091483	0.141486	0.101515	0.281888	0.171424	0.232102	0.22123	0.133366	0.156003	0.14308	0.216542	0.219447	0.163556	0.202387	0.226685	0.172819	0.16073	0.143645	0.13641	0.149769	0.0872027	0.211984	0.223823	0.118236	0.224294	0.23357	0.447161
0.0955604	0.146101	0.0832076	0.0987238	0.118742	0.14643	0.133999	0.138569	0.146158	0.0498728	0.0587625	0.0841582	0.13997	0.132961	0.0863438	0.226137	0.455808	0.148776	0.613478	0.0718947	0.0961817	0.0949647	0.138259	0.0592888	0.0956627	0.0860436	0.149719	0.117322	0.124015	0.118656	0.0884187	0.109463	0.111393	0.150542	0.156595	0.117582	0.123959	0.150817	0.100275	0.0978486	0.0885018	0.067013	0.0959216	0.0738621	0.103004	0.0964233	0.0438778	0.0495659	0.0650642	0.290318
0.124873	0.113547	0.171164	0.148527	0.140533	0.142752	0.140458	0.222484	0.218649	0.104751	0.0907688	0.114461	0.113718	0.246303	0.194065	0.124063	0.135718	0.179842	0.117547	0.112592	0.14895	0.12919	0.125983	0.231669	0.186835	0.181447	0.216053	0.143969	0.195625	0.254503	0.239455	0.231496	0.217277	0.289711	0.229444	0.177322	0.226539	0.263761	0.177115	0.261462	0.232686	0.186791	0.262905	0.16014	0.190884	0.20063	0.192593	0.179924	0.224892	0.199906
0.115197	0.0820187	0.141302	0.130386	0.124759	0.127399	0.146518	0.185708	0.159942	0.0857458	0.0708215	0.103344	0.110649	0.23412	0.182718	0.126382	0.130767	0.174796	0.0903563	0.0999318	0.127911	0.134964	0.0930616	0.281106	0.399459	0.167103	0.228135	0.210257	0.194392	0.260342	0.221836	0.218104	0.201403	0.271092	0.235421	0.144661	0.215355	0.247978	0.159849	0.22275	0.203864	0.188393	0.229215	0.144899	0.200295	0.193492	0.202077	0.178332	0.212764	0.181311
0.0709087	0.0875066	0.110204	0.0984252	0.102822	0.0999697	0.124483	0.16896	0.158421	0.0603529	0.05545	0.0885256	0.081728	0.172896	0.147574	0.0862353	0.101531	0.159584	0.0945347	0.0686929	0.0896793	0.109924	0.0983618	0.0966045	0.352927	0.141664	0.217355	0.38392	0.165223	0.208853	0.156582	0.175274	0.15156	0.216678	0.181786	0.162301	0.20766	0.224081	0.164016	0.182159	0.168544	0.191101	0.17511	0.107015	0.190179	0.147902	0.170401	0.212976	0.227443	0.165791
0.0853124	0.208457	0.109269	0.09499	0.110893	0.134459	0.13616	0.179364	0.164781	0.0758151	0.0669492	0.109375	0.0689549	0.159216	0.118336	0.0649999	0.0908427	0.18538	0.119653	0.117695	0.151216	0.130824	0.222115	0.083167	0.138853	0.126797	0.171698	0.263254	0.116882	0.159654	0.15088	0.169646	0.12416	0.189971	0.169433	0.159071	0.161342	0.196003	0.126915	0.177712	0.176899	0.0843596	0.168119	0.1151	0.105286	0.0906424	0.0820688	0.0950289	0.10679	0.132104
0.109079	0.236844	0.126831	0.124139	0.132674	0.150103	0.15151	0.202914	0.185959	0.0864965	0.067968	0.115845	0.0950099	0.179051	0.136012	0.101241	0.151861	0.199491	0.205855	0.12053	0.155839	0.133712	0.269922	0.0973156	0.155948	0.133356	0.224904	0.236969	0.166337	0.201989	0.178729	0.174154	0.165301	0.2257	0.208813	0.178173	0.181861	0.224149	0.149335	0.194708	0.189489	0.108832	0.180506	0.119099	0.138122	0.120208	0.0903429	0.111891	0.139735	0.197353
0.0931724	0.0878643	0.507795	0.156506	0.177848	0.147833	0.153227	0.155078	0.150065	0.042271	0.0635308	0.0716037	0.354147	0.116768	0.476587	0.468089	0.3391	0.17021	0.172094	0.0882685	0.0975809	0.12421	0.0878835	0.130431	0.115296	0.111629	0.092461	0.0988654	0.107927	0.195963	0.313887	0.139351	0.17558	0.153558	0.120857	0.12866	0.131471	0.142705	0.113783	0.143255	0.134371	0.112469	0.139269	0.0894101	0.103126	0.177035	0.104813	0.0931275	0.127797	0.160469
0.287528	0.118674	0.116923	0.398254	0.354305	0.29907	0.14491	0.147516	0.151162	0.0859526	0.0688794	0.101352	0.148439	0.215059	0.110625	0.0976026	0.0764381	0.112928	0.112425	0.191024	0.198856	0.171871	0.1366	0.0888406	0.0965553	0.106162	0.0922672	0.0975308	0.0832804	0.0961768	0.150369	0.116947	0.173528	0.154297	0.130728	0.0989891	0.107105	0.125855	0.0746149	0.123609	0.11884	0.108785	0.132707	0.085903	0.085403	0.10201	0.117665	0.081006	0.107539	0.0916353
0.0922371	0.138129	0.167851	0.144872	0.169628	0.261606	0.511769	0.195649	0.181646	0.0778676	0.077407	0.113409	0.137186	0.130147	0.233489	0.147231	0.136531	0.438782	0.120608	0.126183	0.204607	0.270182	0.152185	0.150548	0.161858	0.145113	0.149082	0.152952	0.142959	0.184946	0.199252	0.151656	0.11792	0.142854	0.119155	0.158465	0.189353	0.198405	0.136147	0.192431	0.166137	0.120213	0.180933	0.117958	0.119736	0.158447	0.0897832	0.108316	0.132452	0.143293
0.0718631	0.0926031	0.0959436	0.0882826	0.0817481	0.100072	0.191651	0.121323	0.128461	0.0678185	0.0525116	0.0722528	0.0811157	0.129067	0.131066	0.101226	0.103544	0.185948	0.0860427	0.0567952	0.0950363	0.120517	0.0986233	0.125062	0.146605	0.106368	0.119865	0.134376	0.118175	0.135903	0.109269	0.140228	0.104992	0.141841	0.118915	0.111586	0.141375	0.166388	0.0967493	0.139755	0.125682	0.0856312	0.12658	0.0836764	0.0960465	0.12366	0.0753955	0.0860614	0.0893522	0.112442
0.189566	0.447743	0.160868	0.263828	0.336956	0.401443	0.270278	0.202583	0.191487	0.0884699	0.0862897	0.125864	0.158631	0.236053	0.154954	0.0824628	0.0709914	0.300784	0.103662	0.504526	0.743312	0.489877	0.575757	0.149056	0.113874	0.149282	0.127174	0.104675	0.0994472	0.143148	0.230745	0.187009	0.187245	0.194317	0.155277	0.146679	0.134877	0.169706	0.11957	0.169869	0.152234	0.115025	0.178619	0.133906	0.0876826	0.091347	0.0994947	0.0756421	0.101655	0.0809354
0.133381	0.753993	0.132206	0.178443	0.206397	0.239438	0.232734	0.193392	0.17593	0.100893	0.0790799	0.117545	0.115764	0.226803	0.13785	0.0985286	0.0970323	0.317967	0.137482	0.228662	0.329319	0.303113	0.637946	0.110304	0.0945259	0.136885	0.130538	0.10346	0.0948052	0.154395	0.197772	0.187971	0.166195	0.215891	0.169485	0.152345	0.134836	0.170446	0.118347	0.168694	0.168956	0.111921	0.168651	0.119902	0.0914632	0.0916289	0.0944218	0.0658164	0.105427	0.0919101
0.239755	0.179023	0.189189	0.332553	0.417056	0.527653	0.208061	0.169433	0.165398	0.0953693	0.0761113	0.122949	0.303682	0.228021	0.160909	0.158102	0.148014	0.17718	0.392887	0.453467	0.243507	0.196709	0.237741	0.0936561	0.080997	0.0895495	0.115733	0.0802731	0.101866	0.141738	0.215302	0.149971	0.197919	0.194541	0.157442	0.114959	0.121421	0.145071	0.10721	0.138721	0.107992	0.109139	0.13021	0.0895757	0.0953576	0.0936004	0.0887594	0.0692293	0.0884707	0.133347
0.179975	0.393635	0.149338	0.251491	0.32049	0.419311	0.213646	0.167647	0.147122	0.0967089	0.0855766	0.119157	0.130368	0.215854	0.132584	0.0784929	0.0714492	0.222765	0.121332	0.653351	0.422829	0.28603	0.628022	0.113691	0.0867625	0.117791	0.115668	0.0940941	0.0886849	0.134225	0.225999	0.158188	0.189447	0.189426	0.146871	0.112751	0.114206	0.136569	0.0898391	0.149229	0.131299	0.0895599	0.153351	0.108095	0.073164	0.0635964	0.0875396	0.0683946	0.0775987	0.0795192
0.128638	0.130888	0.152551	0.204976	0.242076	0.273952	0.272588	0.188538	0.188255	0.0779948	0.0748044	0.110928	0.142882	0.1792	0.197156	0.124071	0.116023	0.216911	0.133094	0.146964	0.192198	0.199409	0.151978	0.124756	0.135253	0.134795	0.113901	0.128776	0.113178	0.137589	0.166684	0.15744	0.121048	0.16699	0.13349	0.143655	0.17834	0.198578	0.11245	0.177288	0.159551	0.126015	0.166193	0.108087	0.103201	0.142179	0.120921	0.103781	0.125864	0.128537
0.116954	0.111881	0.0979616	0.13421	0.145167	0.155891	0.134206	0.1576	0.166787	0.0971476	0.0451107	0.0800693	0.13019	0.255149	0.174446	0.149402	0.167144	0.144635	0.149801	0.104276	0.125579	0.123483	0.129698	0.128413	0.152699	0.129323	0.66329	0.152527	0.506143	0.711658	0.18674	0.15843	0.34261	0.428512	0.690883	0.11039	0.190523	0.251182	0.191338	0.163279	0.151252	0.284066	0.175829	0.109349	0.441296	0.287368	0.212654	0.224899	0.327752	0.269579
0.111564	0.131567	0.131129	0.13383	0.143191	0.157278	0.154031	0.191053	0.199628	0.10151	0.0386855	0.100212	0.110265	0.301671	0.160725	0.131118	0.156312	0.163557	0.154309	0.118985	0.137285	0.130751	0.150359	0.123641	0.150225	0.140688	0.360016	0.151401	0.257276	0.329699	0.16709	0.287966	0.247223	0.455115	0.527051	0.187917	0.296768	0.491364	0.206005	0.188427	0.169613	0.196312	0.189036	0.120466	0.26016	0.205465	0.163077	0.178371	0.21905	0.210717
0.11078	0.154892	0.176312	0.145489	0.154648	0.231536	0.547743	0.174977	0.163435	0.0829543	0.0620628	0.100652	0.127319	0.160632	0.22067	0.132807	0.127819	0.737734	0.119715	0.128717	0.205365	0.292096	0.162172	0.1563	0.179055	0.129002	0.148185	0.162341	0.15147	0.19327	0.232465	0.17725	0.156032	0.179837	0.147556	0.144948	0.178671	0.195963	0.131519	0.187068	0.168658	0.110275	0.181881	0.102807	0.124224	0.147614	0.104876	0.105163	0.134307	0.139163
0.15502	0.170362	0.189326	0.177667	0.187378	0.198713	0.188648	0.312113	0.286016	0.15463	0.134883	0.196503	0.164976	0.323856	0.249184	0.145657	0.151563	0.203784	0.153835	0.135575	0.199757	0.184071	0.170627	0.233693	0.219553	0.275819	0.224766	0.199914	0.209355	0.274031	0.291359	0.304755	0.232216	0.316247	0.246093	0.248503	0.285205	0.349371	0.20553	0.346246	0.346516	0.213201	0.367318	0.24221	0.197405	0.212306	0.176431	0.174383	0.215452	0.192651
0.14641	0.170365	0.196919	0.173924	0.183791	0.203309	0.212173	0.305577	0.291548	0.14031	0.134008	0.190206	0.171788	0.290302	0.240979	0.150105	0.152333	0.214093	0.15707	0.134162	0.199871	0.194096	0.180656	0.224966	0.204044	0.257206	0.227041	0.206456	0.202383	0.25755	0.310317	0.28225	0.231911	0.283919	0.228452	0.2391	0.267636	0.338282	0.200294	0.342935	0.355426	0.206061	0.368015	0.215795	0.19869	0.208957	0.156273	0.178237	0.210367	0.194009
0.155692	0.132051	0.167728	0.169195	0.155709	0.155488	0.13582	0.238644	0.211818	0.125253	0.103747	0.150191	0.137922	0.255671	0.207034	0.135151	0.136398	0.166414	0.15194	0.115015	0.155272	0.148128	0.136252	0.215411	0.194369	0.221475	0.22648	0.172967	0.205211	0.257115	0.248306	0.265262	0.213154	0.281095	0.230875	0.191598	0.226229	0.284185	0.174522	0.270797	0.261372	0.183271	0.303532	0.202289	0.194336	0.179381	0.145397	0.166685	0.201007	0.174946
0.109756	0.136891	0.126337	0.118518	0.125597	0.146689	0.162171	0.213829	0.196442	0.098389	0.0795166	0.123221	0.120728	0.229468	0.178199	0.099974	0.101198	0.188997	0.104648	0.104865	0.150466	0.150353	0.146191	0.266419	0.180475	0.234791	0.165286	0.160301	0.141944	0.190196	0.223144	0.246988	0.179937	0.225852	0.174802	0.170955	0.216169	0.26756	0.127581	0.23386	0.246135	0.138053	0.255987	0.192926	0.142493	0.124178	0.117095	0.11626	0.143561	0.135916
0.129602	0.139518	0.158274	0.134841	0.125706	0.136025	0.152066	0.216923	0.192531	0.124106	0.0980905	0.130175	0.113542	0.248954	0.200846	0.122186	0.118382	0.194551	0.103645	0.0994793	0.144494	0.155588	0.152624	0.274109	0.224997	0.246524	0.197285	0.188093	0.165774	0.221618	0.245764	0.238399	0.188752	0.260312	0.195295	0.19336	0.225056	0.284514	0.152598	0.277618	0.26897	0.137981	0.298162	0.205135	0.150642	0.145472	0.124384	0.129718	0.162737	0.145647
0.129595	0.0701418	0.13028	0.129396	0.120167	0.116775	0.128456	0.136668	0.117066	0.071816	0.0485874	0.0795999	0.107091	0.193784	0.153417	0.0839669	0.0745909	0.143084	0.0636476	0.0788627	0.10247	0.114196	0.0779576	0.199082	0.128534	0.147487	0.120006	0.116677	0.118722	0.151755	0.20579	0.168876	0.182775	0.186404	0.143145	0.1165	0.131914	0.170956	0.10176	0.174268	0.174179	0.111443	0.207972	0.118807	0.109536	0.11992	0.0837453	0.0908651	0.117552	0.10757
0.137409	0.116197	0.129002	0.171631	0.176188	0.174274	0.148477	0.209579	0.20182	0.112487	0.10055	0.132837	0.153349	0.242845	0.14412	0.115276	0.10079	0.16648	0.121453	0.127764	0.151996	0.142908	0.122873	0.148919	0.130133	0.141524	0.133396	0.135579	0.122849	0.153247	0.181388	0.209802	0.175225	0.204036	0.16916	0.158799	0.171754	0.220923	0.144149	0.203439	0.209007	0.141078	0.203006	0.106703	0.127666	0.124016	0.106744	0.115456	0.138279	0.127956
0.127736	0.0873045	0.118581	0.148508	0.146475	0.148923	0.133401	0.141974	0.11236	0.0692627	0.0819141	0.0840173	0.0977564	0.181775	0.130001	0.0785665	0.0774601	0.137069	0.0831435	0.123948	0.14648	0.132744	0.0973806	0.142067	0.126138	0.118113	0.110408	0.115931	0.110539	0.129444	0.160991	0.157373	0.154424	0.172815	0.131706	0.106817	0.122141	0.174584	0.113716	0.146497	0.152274	0.0913972	0.153118	0.0986296	0.107545	0.107562	0.0761438	0.0819555	0.0996951	0.108144
0.128025	0.104203	0.161323	0.157331	0.161303	0.162168	0.124043	0.17225	0.177381	0.0933739	0.0634085	0.0835626	0.147023	0.214266	0.18803	0.11769	0.106185	0.14537	0.101234	0.125914	0.150183	0.120327	0.11606	0.149359	0.152173	0.164408	0.162017	0.127201	0.139515	0.187947	0.244939	0.189664	0.189644	0.205137	0.180975	0.139518	0.166078	0.195935	0.14227	0.190755	0.18901	0.137356	0.194826	0.135689	0.148296	0.143452	0.128896	0.145838	0.163043	0.129104
0.116873	0.151353	0.139659	0.143617	0.167316	0.178917	0.16099	0.246105	0.213694	0.131908	0.10746	0.138111	0.144847	0.227222	0.187673	0.104935	0.0937116	0.192664	0.0846968	0.129521	0.199714	0.178953	0.172944	0.58624	0.229053	0.24044	0.157136	0.201736	0.129324	0.181803	0.252229	0.237746	0.188436	0.207571	0.151658	0.178517	0.201664	0.238072	0.127676	0.259934	0.252977	0.143289	0.277541	0.206585	0.132754	0.150259	0.117747	0.118667	0.148511	0.130108
0.103485	0.0715723	0.120837	0.114132	0.121937	0.132805	0.137728	0.173764	0.157635	0.0947872	0.0881623	0.104977	0.128638	0.189643	0.17646	0.104218	0.088888	0.14502	0.0690734	0.0871333	0.132456	0.134105	0.0861832	0.744635	0.302577	0.210814	0.139872	0.198936	0.133325	0.171675	0.216045	0.189422	0.161702	0.188579	0.150148	0.133126	0.150194	0.185251	0.0914735	0.197747	0.191267	0.125063	0.237745	0.169948	0.121806	0.155379	0.0966146	0.110923	0.14743	0.125625
0.138482	0.132751	0.165573	0.172905	0.190136	0.20591	0.203063	0.272527	0.251657	0.13573	0.124906	0.160293	0.158609	0.270004	0.201365	0.121522	0.116282	0.224075	0.10958	0.132355	0.185619	0.202698	0.148072	0.53822	0.414943	0.260355	0.177448	0.337823	0.153403	0.21475	0.260393	0.267368	0.208663	0.265163	0.204507	0.191131	0.208845	0.262738	0.13494	0.283209	0.264083	0.152696	0.30775	0.219659	0.142769	0.158869	0.120091	0.121765	0.161061	0.137694
0.137236	0.139123	0.138004	0.162458	0.147907	0.156466	0.19237	0.197877	0.1802	0.0994992	0.0949408	0.110989	0.110464	0.258894	0.169091	0.104551	0.11886	0.206734	0.116568	0.117757	0.166683	0.169325	0.150038	0.212794	0.204989	0.196001	0.146785	0.191856	0.131176	0.177281	0.206657	0.222419	0.186824	0.240805	0.183821	0.154031	0.172717	0.210167	0.124228	0.22318	0.204584	0.141924	0.249364	0.152788	0.134411	0.143309	0.109039	0.123605	0.158957	0.143519
0.123201	0.203581	0.168352	0.155628	0.161478	0.164872	0.150207	0.202244	0.209681	0.108825	0.100727	0.136958	0.119841	0.271825	0.179535	0.120592	0.138122	0.166242	0.148614	0.129676	0.156587	0.141713	0.202922	0.12602	0.164329	0.177103	0.183251	0.192661	0.148337	0.202067	0.226794	0.234284	0.198317	0.272746	0.210064	0.163695	0.173786	0.214776	0.150925	0.213097	0.201958	0.159095	0.216226	0.156285	0.164304	0.140151	0.134295	0.126208	0.174172	0.148985
0.121455	0.165142	0.146188	0.145179	0.169938	0.196453	0.172814	0.260712	0.246613	0.127249	0.102717	0.138313	0.148927	0.230479	0.190467	0.121801	0.111011	0.196853	0.109567	0.142827	0.206839	0.178051	0.175726	0.259236	0.183262	0.235858	0.150592	0.180502	0.128786	0.184093	0.258168	0.241407	0.179327	0.199766	0.157234	0.205282	0.234273	0.273779	0.14951	0.275009	0.280603	0.139445	0.282121	0.208515	0.130694	0.127255	0.115491	0.116258	0.138516	0.136516
0.161392	0.163529	0.193127	0.194531	0.191029	0.197109	0.189172	0.341261	0.279863	0.158542	0.147442	0.204055	0.169123	0.270541	0.232485	0.145015	0.138068	0.206723	0.133677	0.139953	0.207544	0.180175	0.174475	0.205767	0.162325	0.287339	0.161369	0.172311	0.126659	0.197144	0.333924	0.311591	0.225239	0.256289	0.175518	0.23828	0.286309	0.334759	0.183852	0.486704	0.53484	0.168388	0.581365	0.232925	0.121731	0.158794	0.117567	0.133181	0.172396	0.164437
0.124023	0.138688	0.153185	0.149397	0.159653	0.169518	0.147462	0.268582	0.231163	0.116668	0.112839	0.169614	0.142071	0.263853	0.171406	0.124916	0.116479	0.162777	0.120079	0.127303	0.181424	0.149215	0.149616	0.131863	0.109299	0.197774	0.136595	0.127275	0.133992	0.165562	0.227106	0.259973	0.182819	0.226067	0.151781	0.195862	0.200989	0.262403	0.146818	0.291391	0.338323	0.151311	0.257363	0.181489	0.117917	0.130688	0.114565	0.102031	0.136269	0.119505
Cortical Thickness
ROI_1	ROI_2	ROI_3	ROI_4	ROI_5	ROI_6	ROI_7	ROI_8	ROI_9	ROI_10	ROI_11	ROI_12	ROI_13	ROI_14	ROI_15	ROI_16	ROI_17	ROI_18	ROI_19	ROI_20	ROI_21	ROI_22	ROI_23	ROI_24	ROI_25	ROI_26	ROI_27	ROI_28	ROI_29	ROI_30	ROI_31	ROI_32	ROI_33	ROI_34	ROI_35	ROI_36	ROI_37	ROI_38	ROI_39	ROI_40	ROI_41	ROI_42	ROI_43	ROI_44	ROI_45	ROI_46	ROI_47	ROI_48	ROI_49	ROI_50
1	0.109092	0.166058	0.498077	0.359202	0.27119	0.0750378	0.163454	0.161767	0.118672	0.101212	0.106521	0.192843	0.0686307	0.148034	0.146652	0.132121	0.0849663	0.159235	0.0935617	0.127921	0.109471	0.11808	0.139139	0.105454	0.118692	0.115797	0.110687	0.0640017	0.142145	0.111447	0.0525111	0.115156	0.0606528	0.0756361	0.149941	0.111474	0.0694375	0.12793	0.132179	0.108088	0.108805	0.130054	0.147906	0.101842	0.0796295	0.154336	0.104278	0.115954	0.154346
0.109092	1	0.159299	0.1609	0.200584	0.212824	0.119866	0.135228	0.112505	0.0917847	0.0851307	0.0847045	0.156376	0.0441482	0.158474	0.144853	0.131976	0.121062	0.150524	0.112506	0.0801557	0.10034	0.291626	0.102521	0.0971706	0.0846547	0.119816	0.124646	0.0787969	0.149042	0.122415	0.0397111	0.0949497	0.0665676	0.102302	0.0988894	0.110637	0.079326	0.0814812	0.132084	0.0674195	0.10715	0.0814423	0.101311	0.113243	0.0801596	0.125813	0.0865061	0.0866796	0.154651
0.166058	0.159299	1	0.28656	0.33388	0.284722	0.153909	0.174661	0.138542	0.110625	0.105996	0.101353	0.172296	0.0750738	0.298362	0.204656	0.278884	0.0996211	0.182234	0.116953	0.121253	0.10724	0.137464	0.127332	0.102074	0.124409	0.195094	0.102082	0.0986821	0.188047	0.185976	0.0409187	0.162765	0.107096	0.131493	0.166466	0.17679	0.0762759	0.150812	0.146011	0.0934987	0.159246	0.140589	0.141445	0.150662	0.151648	0.179793	0.146956	0.122674	0.218715
0.498077	0.1609	0.28656	1	0.59509	0.423782	0.147126	0.192841	0.172499	0.129335	0.0906611	0.102892	0.229196	0.0835418	0.204298	0.171567	0.200398	0.124262	0.22615	0.131433	0.170564	0.17591	0.157806	0.161407	0.114219	0.125721	0.161607	0.130066	0.106662	0.194012	0.140177	0.0532744	0.18253	0.0879114	0.11983	0.191918	0.135595	0.0996928	0.14609	0.163637	0.103081	0.146223	0.145648	0.142019	0.126287	0.108307	0.176865	0.131242	0.125873	0.189887
0.359202	0.200584	0.33388	0.59509	1	0.589364	0.210625	0.238905	0.183225	0.154574	0.100565	0.139782	0.327861	0.0925826	0.284568	0.23871	0.247488	0.18163	0.262195	0.199924	0.225507	0.229234	0.193854	0.169906	0.146344	0.175203	0.195633	0.15548	0.148502	0.25112	0.188849	0.0596479	0.194225	0.123131	0.15854	0.246543	0.184487	0.1149	0.201229	0.223631	0.135756	0.210444	0.180558	0.198552	0.184953	0.170866	0.240799	0.18385	0.172317	0.250265
0.27119	0.212824	0.284722	0.423782	0.589364	1	0.210764	0.231783	0.182376	0.16168	0.106278	0.144424	0.304817	0.105578	0.282159	0.260938	0.244835	0.173654	0.313727	0.231866	0.262828	0.287033	0.198217	0.166109	0.156378	0.159827	0.194681	0.176786	0.141846	0.234382	0.20432	0.0792318	0.189489	0.109324	0.148276	0.213693	0.183071	0.104459	0.201037	0.21757	0.140471	0.182611	0.152746	0.185413	0.164609	0.160233	0.227765	0.172876	0.145492	0.238654
0.0750378	0.119866	0.153909	0.147126	0.210625	0.210764	1	0.133518	0.0690396	0.0966222	0.0690047	0.0777411	0.114231	0.0635217	0.108577	0.0930725	0.0973153	0.229816	0.134399	0.0898637	0.0625407	0.0581698	0.0990965	0.114126	0.091781	0.0782705	0.0853155	0.0924149	0.0520378	0.125059	0.125704	0.046499	0.135326	0.0850074	0.0876971	0.12177	0.0771067	0.0673315	0.0776801	0.127241	0.0760135	0.0806356	0.0962176	0.116151	0.0758793	0.0820518	0.0969197	0.0932606	0.0700946	0.107815
0.163454	0.135228	0.174661	0.192841	0.238905	0.231783	0.133518	1	0.216905	0.33583	0.178104	0.28474	0.177894	0.0918035	0.198622	0.155445	0.141837	0.122643	0.164226	0.0951252	0.0986339	0.113538	0.137936	0.162094	0.163315	0.162914	0.160873	0.147225	0.079453	0.192629	0.174592	0.0682095	0.142329	0.104672	0.115283	0.296414	0.155454	0.0903501	0.158755	0.367369	0.195372	0.159475	0.228612	0.255867	0.124604	0.11774	0.212611	0.124816	0.136892	0.151208
0.161767	0.112505	0.138542	0.172499	0.183225	0.182376	0.0690396	0.216905	1	0.0970075	0.0759986	0.109845	0.148302	0.0685777	0.115041	0.102776	0.111619	0.0747468	0.123878	0.0761747	0.0850475	0.0862156	0.0952807	0.138102	0.09133	0.0931869	0.12172	0.0855861	0.0619462	0.106969	0.117663	0.0540142	0.0889078	0.0597051	0.0851186	0.18499	0.142729	0.0499602	0.139361	0.148802	0.100491	0.09339	0.108442	0.110538	0.128662	0.0798508	0.131909	0.0971235	0.103669	0.120948
0.118672	0.0917847	0.110625	0.129335	0.154574	0.16168	0.0966222	0.33583	0.0970075	1	0.135822	0.293821	0.113879	0.0607173	0.130886	0.115261	0.10085	0.081477	0.119512	0.0790356	0.0750905	0.0671197	0.106596	0.0896323	0.122325	0.160897	0.134661	0.121235	0.0741707	0.131247	0.111053	0.0447925	0.0833243	0.0974949	0.0891718	0.156367	0.128502	0.0938435	0.149801	0.222419	0.135654	0.156962	0.196473	0.234547	0.115737	0.101227	0.193598	0.119217	0.10413	0.134958
0.101212	0.0851307	0.105996	0.0906611	0.100565	0.106278	0.0690047	0.178104	0.0759986	0.135822	1	0.239991	0.0765895	0.0557326	0.114612	0.0753077	0.0865971	0.042487	0.0932531	0.0416192	0.0550183	0.0532369	0.0841009	0.0580778	0.0933658	0.111372	0.0944632	0.0873908	0.0631879	0.0799027	0.0746764	0.0315391	0.0762447	0.0869345	0.0906701	0.0818845	0.106396	0.0529903	0.105752	0.142425	0.0955935	0.103245	0.149345	0.172102	0.0910225	0.0794988	0.136997	0.0785959	0.0587305	0.101367
0.106521	0.0847045	0.101353	0.102892	0.139782	0.144424	0.0777411	0.28474	0.109845	0.293821	0.239991	1	0.103761	0.0613496	0.136124	0.103712	0.0694484	0.078968	0.0910319	0.0565658	0.0563234	0.0868897	0.0856937	0.0986758	0.143885	0.181582	0.114839	0.133582	0.0702695	0.111091	0.124504	0.0591145	0.0915421	0.0904513	0.0883003	0.131083	0.111232	0.0683712	0.130012	0.191286	0.119218	0.13403	0.179597	0.25086	0.10871	0.0966496	0.176181	0.0945913	0.130323	0.119823
0.192843	0.156376	0.172296	0.229196	0.327861	0.304817	0.114231	0.177894	0.148302	0.113879	0.0765895	0.103761	1	0.0698599	0.200921	0.317141	0.199012	0.115397	0.22811	0.169813	0.144272	0.127073	0.136846	0.124076	0.125459	0.121972	0.127031	0.103195	0.107155	0.161101	0.149877	0.0386316	0.1167	0.079763	0.09574	0.175171	0.153529	0.0853056	0.159972	0.154592	0.100334	0.144643	0.123921	0.125126	0.125253	0.124795	0.176377	0.1428	0.136873	0.185508
0.0686307	0.0441482	0.0750738	0.0835418	0.0925826	0.105578	0.0635217	0.0918035	0.0685777	0.0607173	0.0557326	0.0613496	0.0698599	1	0.0838606	0.0702656	0.0715946	0.0566073	0.0630356	0.0287489	0.0589421	0.0480304	0.062607	0.0826275	0.0545502	0.0716711	0.089268	0.063963	0.0585924	0.076905	0.0852312	0.0804373	0.0833961	0.0703515	0.06206	0.0716937	0.0913221	0.0846403	0.0691582	0.135132	0.0860269	0.0759087	0.0822195	0.0852334	0.0436626	0.0668808	0.0578742	0.0496583	0.0691555	0.0833868
0.148034	0.158474	0.298362	0.204298	0.284568	0.282159	0.108577	0.198622	0.115041	0.130886	0.114612	0.136124	0.200921	0.0838606	1	0.221462	0.201891	0.113655	0.18113	0.105573	0.137363	0.14745	0.161674	0.129275	0.133504	0.14026	0.222065	0.137216	0.191241	0.261521	0.258005	0.0379252	0.17084	0.133478	0.155945	0.194201	0.207762	0.108786	0.1777	0.188429	0.132787	0.186976	0.14801	0.169985	0.18799	0.140297	0.234021	0.169557	0.177758	0.225115
0.146652	0.144853	0.204656	0.171567	0.23871	0.260938	0.0930725	0.155445	0.102776	0.115261	0.0753077	0.103712	0.317141	0.0702656	0.221462	1	0.320543	0.0899702	0.270815	0.138792	0.1162	0.0823644	0.155269	0.117389	0.121221	0.111897	0.14039	0.123542	0.0764601	0.131967	0.168041	0.0467267	0.0843019	0.082543	0.093943	0.171159	0.13592	0.0924949	0.132439	0.137386	0.105076	0.121494	0.0972221	0.123036	0.129972	0.0814131	0.16475	0.164509	0.123991	0.175168
0.132121	0.131976	0.278884	0.200398	0.247488	0.244835	0.0973153	0.141837	0.111619	0.10085	0.0865971	0.0694484	0.199012	0.0715946	0.201891	0.320543	1	0.0865733	0.230601	0.117821	0.123896	0.0944072	0.121145	0.106435	0.102183	0.105811	0.151634	0.112359	0.0708748	0.140138	0.139197	0.0685949	0.104265	0.0680663	0.0872912	0.139663	0.134361	0.0950551	0.134953	0.133792	0.0901661	0.155848	0.0974355	0.108492	0.133843	0.122162	0.174633	0.144866	0.0994075	0.274758
0.0849663	0.121062	0.0996211	0.124262	0.18163	0.173654	0.229816	0.122643	0.0747468	0.081477	0.042487	0.078968	0.115397	0.0566073	0.113655	0.0899702	0.0865733	1	0.0985602	0.0831542	0.0804228	0.114495	0.122661	0.109488	0.107274	0.0955456	0.081044	0.114599	0.0621634	0.129131	0.11975	0.0627707	0.110062	0.0957935	0.0797195	0.116783	0.0772498	0.0717042	0.0948633	0.122428	0.0860031	0.0799417	0.107727	0.116093	0.0674448	0.0770052	0.111099	0.0787727	0.0725983	0.11411
0.159235	0.150524	0.182234	0.22615	0.262195	0.313727	0.134399	0.164226	0.123878	0.119512	0.0932531	0.0910319	0.22811	0.0630356	0.18113	0.270815	0.230601	0.0985602	1	0.131904	0.121139	0.121252	0.15121	0.105466	0.104599	0.10005	0.138139	0.102054	0.107456	0.14109	0.115923	0.049937	0.0885005	0.0624011	0.101923	0.129533	0.1369	0.0880492	0.131306	0.14019	0.0945436	0.136348	0.0979758	0.107961	0.129609	0.0931967	0.147081	0.148157	0.100116	0.177879
0.0935617	0.112506	0.116953	0.131433	0.199924	0.231866	0.0898637	0.0951252	0.0761747	0.0790356	0.0416192	0.0565658	0.169813	0.0287489	0.105573	0.138792	0.117821	0.0831542	0.131904	1	0.112604	0.0478528	0.107911	0.0699381	0.0792758	0.0866156	0.0826778	0.0728931	0.0561717	0.100966	0.0703883	0.0535556	0.0714011	0.0502093	0.0720992	0.100807	0.101498	0.0699426	0.0943563	0.0995459	0.0603438	0.0984774	0.0762933	0.116139	0.103188	0.0954727	0.133837	0.0770369	0.082801	0.119058
0.127921	0.0801557	0.121253	0.170564	0.225507	0.262828	0.0625407	0.0986339	0.0850475	0.0750905	0.0550183	0.0563234	0.144272	0.0589421	0.137363	0.1162	0.123896	0.0804228	0.121139	0.112604	1	0.147329	0.086434	0.0720254	0.0964867	0.0590952	0.072287	0.0876684	0.0698927	0.109745	0.101902	0.0258164	0.0817626	0.0356409	0.0780173	0.0849498	0.0816323	0.0699282	0.0932063	0.101264	0.0564256	0.0753149	0.0765978	0.0700159	0.0707265	0.0826748	0.103946	0.0847744	0.0902619	0.110942
0.109471	0.10034	0.10724	0.17591	0.229234	0.287033	0.0581698	0.113538	0.0862156	0.0671197	0.0532369	0.0868897	0.127073	0.0480304	0.14745	0.0823644	0.0944072	0.114495	0.121252	0.0478528	0.147329	1	0.0975487	0.062163	0.0923219	0.0817632	0.082813	0.0893972	0.0955065	0.127006	0.107597	0.0528508	0.0872225	0.062719	0.0828069	0.0916358	0.0787167	0.0406682	0.0837972	0.107659	0.0735235	0.0764081	0.0826799	0.0727407	0.0716536	0.0665397	0.100052	0.0687145	0.0602792	0.0981991
0.11808	0.291626	0.137464	0.157806	0.193854	0.198217	0.0990965	0.137936	0.0952807	0.106596	0.0841009	0.0856937	0.136846	0.062607	0.161674	0.155269	0.121145	0.122661	0.15121	0.107911	0.086434	0.0975487	1	0.083891	0.120717	0.074537	0.109424	0.143911	0.0725791	0.135243	0.119153	0.0274554	0.0966201	0.0864907	0.104408	0.117566	0.0963026	0.063358	0.102221	0.124415	0.0676395	0.116967	0.0949288	0.115045	0.0968311	0.0791343	0.144919	0.0862723	0.0889877	0.125826
0.139139	0.102521	0.127332	0.161407	0.169906	0.166109	0.114126	0.162094	0.138102	0.0896323	0.0580778	0.0986758	0.124076	0.0826275	0.129275	0.117389	0.106435	0.109488	0.105466	0.0699381	0.0720254	0.062163	0.083891	1	0.117845	0.100836	0.091456	0.105459	0.0696943	0.108573	0.135256	0.0502295	0.100752	0.0644134	0.0874635	0.14141	0.0878298	0.0647767	0.0944455	0.150886	0.0745872	0.0809566	0.11187	0.112422	0.0872518	0.0697613	0.112764	0.0801722	0.0891683	0.0989929
0.105454	0.0971706	0.102074	0.114219	0.146344	0.156378	0.091781	0.163315	0.09133	0.122325	0.0933658	0.143885	0.125459	0.0545502	0.133504	0.121221	0.102183	0.107274	0.104599	0.0792758	0.0964867	0.0923219	0.120717	0.117845	1	0.101074	0.117231	0.324346	0.0587795	0.105481	0.131602	0.0798361	0.106612	0.0745048	0.122908	0.116633	0.0975001	0.11022	0.109329	0.158465	0.101058	0.111192	0.102721	0.134478	0.0901163	0.0680905	0.158213	0.0954851	0.106904	0.114298
0.118692	0.0846547	0.124409	0.125721	0.175203	0.159827	0.0782705	0.162914	0.0931869	0.160897	0.111372	0.181582	0.121972	0.0716711	0.14026	0.111897	0.105811	0.0955456	0.10005	0.0866156	0.0590952	0.0817632	0.074537	0.100836	0.101074	1	0.152015	0.0782585	0.0989832	0.147977	0.111421	0.0770893	0.115695	0.0993773	0.121845	0.132877	0.137777	0.0988243	0.157148	0.230564	0.120083	0.180823	0.332815	0.416292	0.130704	0.115691	0.199565	0.118023	0.151602	0.142434
0.115797	0.119816	0.195094	0.161607	0.195633	0.194681	0.0853155	0.160873	0.12172	0.134661	0.0944632	0.114839	0.127031	0.089268	0.222065	0.14039	0.151634	0.081044	0.138139	0.0826778	0.072287	0.082813	0.109424	0.091456	0.117231	0.152015	1	0.117867	0.159757	0.263287	0.184404	0.0423227	0.145635	0.121677	0.175591	0.18631	0.22731	0.105658	0.185553	0.186415	0.0951978	0.249575	0.192894	0.169925	0.21543	0.176443	0.2309	0.168839	0.177271	0.211869
0.110687	0.124646	0.102082	0.130066	0.15548	0.176786	0.0924149	0.147225	0.0855861	0.121235	0.0873908	0.133582	0.103195	0.063963	0.137216	0.123542	0.112359	0.114599	0.102054	0.0728931	0.0876684	0.0893972	0.143911	0.105459	0.324346	0.0782585	0.117867	1	0.0667053	0.109006	0.110114	0.0539732	0.0917578	0.0872717	0.117642	0.13253	0.100822	0.0764943	0.109712	0.135825	0.0847253	0.118321	0.0950897	0.111776	0.0898399	0.0832959	0.137822	0.0939711	0.0962224	0.120392
0.0640017	0.0787969	0.0986821	0.106662	0.148502	0.141846	0.0520378	0.079453	0.0619462	0.0741707	0.0631879	0.0702695	0.107155	0.0585924	0.191241	0.0764601	0.0708748	0.0621634	0.107456	0.0561717	0.0698927	0.0955065	0.0725791	0.0696943	0.0587795	0.0989832	0.159757	0.0667053	1	0.242636	0.0839799	0.0374842	0.0849357	0.0654611	0.0948128	0.0954686	0.140714	0.0520956	0.121643	0.0960151	0.0633683	0.11949	0.100493	0.106035	0.20407	0.159383	0.146179	0.103931	0.147096	0.115628
0.142145	0.149042	0.188047	0.194012	0.25112	0.234382	0.125059	0.192629	0.106969	0.131247	0.0799027	0.111091	0.161101	0.076905	0.261521	0.131967	0.140138	0.129131	0.14109	0.100966	0.109745	0.127006	0.135243	0.108573	0.105481	0.147977	0.263287	0.109006	0.242636	1	0.186658	0.0738851	0.239724	0.165899	0.173434	0.187911	0.153007	0.0837417	0.156537	0.187829	0.10096	0.169879	0.164451	0.168635	0.143912	0.143672	0.205488	0.157254	0.150029	0.2209
0.111447	0.122415	0.185976	0.140177	0.188849	0.20432	0.125704	0.174592	0.117663	0.111053	0.0746764	0.124504	0.149877	0.0852312	0.258005	0.168041	0.139197	0.11975	0.115923	0.0703883	0.101902	0.107597	0.119153	0.135256	0.131602	0.111421	0.184404	0.110114	0.0839799	0.186658	1	0.0858732	0.235782	0.127089	0.179158	0.150087	0.144032	0.109121	0.103638	0.168952	0.11065	0.115062	0.120353	0.129632	0.117065	0.101221	0.139496	0.0899636	0.107816	0.162368
0.0525111	0.0397111	0.0409187	0.0532744	0.0596479	0.0792318	0.046499	0.0682095	0.0540142	0.0447925	0.0315391	0.0591145	0.0386316	0.0804373	0.0379252	0.0467267	0.0685949	0.0627707	0.049937	0.0535556	0.0258164	0.0528508	0.0274554	0.0502295	0.0798361	0.0770893	0.0423227	0.0539732	0.0374842	0.0738851	0.0858732	1	0.0957711	0.148395	0.0787744	0.041931	0.0464279	0.213324	0.0370835	0.0961607	0.111756	0.0349924	0.0574823	0.0532978	0.0273852	0.0462516	0.0402892	0.0435497	0.0224344	0.0550565
0.115156	0.0949497	0.162765	0.18253	0.194225	0.189489	0.135326	0.142329	0.0889078	0.0833243	0.0762447	0.0915421	0.1167	0.0833961	0.17084	0.0843019	0.104265	0.110062	0.0885005	0.0714011	0.0817626	0.0872225	0.0966201	0.100752	0.106612	0.115695	0.145635	0.0917578	0.0849357	0.239724	0.235782	0.0957711	1	0.179213	0.156162	0.137503	0.0841551	0.0779947	0.104813	0.168038	0.0969465	0.111647	0.139251	0.122731	0.0899084	0.108413	0.133106	0.104789	0.0911026	0.154061
0.0606528	0.0665676	0.107096	0.0879114	0.123131	0.109324	0.0850074	0.104672	0.0597051	0.0974949	0.0869345	0.0904513	0.079763	0.0703515	0.133478	0.082543	0.0680663	0.0957935	0.0624011	0.0502093	0.0356409	0.062719	0.0864907	0.0644134	0.0745048	0.0993773	0.121677	0.0872717	0.0654611	0.165899	0.127089	0.148395	0.179213	1	0.340781	0.0818154	0.0925151	0.117233	0.0844763	0.145878	0.0750502	0.105939	0.131466	0.10467	0.0968473	0.0822181	0.107236	0.0817906	0.0770867	0.100776
0.0756361	0.102302	0.131493	0.11983	0.15854	0.148276	0.0876971	0.115283	0.0851186	0.0891718	0.0906701	0.0883003	0.09574	0.06206	0.155945	0.093943	0.0872912	0.0797195	0.101923	0.0720992	0.0780173	0.0828069	0.104408	0.0874635	0.122908	0.121845	0.175591	0.117642	0.0948128	0.173434	0.179158	0.0787744	0.156162	0.340781	1	0.125842	0.146782	0.155085	0.108962	0.154139	0.0898707	0.149412	0.149743	0.124746	0.139103	0.117735	0.12134	0.107758	0.132401	0.140484
0.149941	0.0988894	0.166466	0.191918	0.246543	0.213693	0.12177	0.296414	0.18499	0.156367	0.0818845	0.131083	0.175171	0.0716937	0.194201	0.171159	0.139663	0.116783	0.129533	0.100807	0.0849498	0.0916358	0.117566	0.14141	0.116633	0.132877	0.18631	0.13253	0.0954686	0.187911	0.150087	0.041931	0.137503	0.0818154	0.125842	1	0.285547	0.0823123	0.291557	0.239794	0.108452	0.192813	0.167981	0.165242	0.14206	0.126799	0.201821	0.158635	0.137358	0.179667
0.111474	0.110637	0.17679	0.135595	0.184487	0.183071	0.0771067	0.155454	0.142729	0.128502	0.106396	0.111232	0.153529	0.0913221	0.207762	0.13592	0.134361	0.0772498	0.1369	0.101498	0.0816323	0.0787167	0.0963026	0.0878298	0.0975001	0.137777	0.22731	0.100822	0.140714	0.153007	0.144032	0.0464279	0.0841551	0.0925151	0.146782	0.285547	1	0.177932	0.259917	0.214858	0.100531	0.217318	0.146908	0.152819	0.249196	0.152216	0.209193	0.157902	0.161631	0.187156
0.0694375	0.079326	0.0762759	0.0996928	0.1149	0.104459	0.0673315	0.0903501	0.0499602	0.0938435	0.0529903	0.0683712	0.0853056	0.0846403	0.108786	0.0924949	0.0950551	0.0717042	0.0880492	0.0699426	0.0699282	0.0406682	0.063358	0.0647767	0.11022	0.0988243	0.105658	0.0764943	0.0520956	0.0837417	0.109121	0.213324	0.0779947	0.117233	0.155085	0.0823123	0.177932	1	0.0810739	0.151562	0.160026	0.104739	0.0626473	0.0922809	0.0896448	0.0784834	0.0825322	0.069913	0.0746434	0.105193
0.12793	0.0814812	0.150812	0.14609	0.201229	0.201037	0.0776801	0.158755	0.139361	0.149801	0.105752	0.130012	0.159972	0.0691582	0.1777	0.132439	0.134953	0.0948633	0.131306	0.0943563	0.0932063	0.0837972	0.102221	0.0944455	0.109329	0.157148	0.185553	0.109712	0.121643	0.156537	0.103638	0.0370835	0.104813	0.0844763	0.108962	0.291557	0.259917	0.0810739	1	0.150039	0.0715232	0.308366	0.173439	0.191777	0.212109	0.192247	0.276641	0.183738	0.203693	0.194267
0.132179	0.132084	0.146011	0.163637	0.223631	0.21757	0.127241	0.367369	0.148802	0.222419	0.142425	0.191286	0.154592	0.135132	0.188429	0.137386	0.133792	0.122428	0.14019	0.0995459	0.101264	0.107659	0.124415	0.150886	0.158465	0.230564	0.186415	0.135825	0.0960151	0.187829	0.168952	0.0961607	0.168038	0.145878	0.154139	0.239794	0.214858	0.151562	0.150039	1	0.268499	0.164613	0.282625	0.2418	0.12675	0.109425	0.220567	0.142699	0.143441	0.160391
0.108088	0.0674195	0.0934987	0.103081	0.135756	0.140471	0.0760135	0.195372	0.100491	0.135654	0.0955935	0.119218	0.100334	0.0860269	0.132787	0.105076	0.0901661	0.0860031	0.0945436	0.0603438	0.0564256	0.0735235	0.0676395	0.0745872	0.101058	0.120083	0.0951978	0.0847253	0.0633683	0.10096	0.11065	0.111756	0.0969465	0.0750502	0.0898707	0.108452	0.100531	0.160026	0.0715232	0.268499	1	0.078976	0.134644	0.14673	0.0631582	0.0675739	0.118481	0.0771918	0.075237	0.0927747
0.108805	0.10715	0.159246	0.146223	0.210444	0.182611	0.0806356	0.159475	0.09339	0.156962	0.103245	0.13403	0.144643	0.0759087	0.186976	0.121494	0.155848	0.0799417	0.136348	0.0984774	0.0753149	0.0764081	0.116967	0.0809566	0.111192	0.180823	0.249575	0.118321	0.11949	0.169879	0.115062	0.0349924	0.111647	0.105939	0.149412	0.192813	0.217318	0.104739	0.308366	0.164613	0.078976	1	0.187097	0.204483	0.240389	0.19783	0.334844	0.187727	0.21382	0.255872
0.130054	0.0814423	0.140589	0.145648	0.180558	0.152746	0.0962176	0.228612	0.108442	0.196473	0.149345	0.179597	0.123921	0.0822195	0.14801	0.0972221	0.0974355	0.107727	0.0979758	0.0762933	0.0765978	0.0826799	0.0949288	0.11187	0.102721	0.332815	0.192894	0.0950897	0.100493	0.164451	0.120353	0.0574823	0.139251	0.131466	0.149743	0.167981	0.146908	0.0626473	0.173439	0.282625	0.134644	0.187097	1	0.349119	0.125163	0.113005	0.196407	0.118413	0.14034	0.137809
0.147906	0.101311	0.141445	0.142019	0.198552	0.185413	0.116151	0.255867	0.110538	0.234547	0.172102	0.25086	0.125126	0.0852334	0.169985	0.123036	0.108492	0.116093	0.107961	0.116139	0.0700159	0.0727407	0.115045	0.112422	0.134478	0.416292	0.169925	0.111776	0.106035	0.168635	0.129632	0.0532978	0.122731	0.10467	0.124746	0.165242	0.152819	0.0922809	0.191777	0.2418	0.14673	0.204483	0.349119	1	0.152588	0.149268	0.234482	0.16744	0.176177	0.173865
0.101842	0.113243	0.150662	0.126287	0.184953	0.164609	0.0758793	0.124604	0.128662	0.115737	0.0910225	0.10871	0.125253	0.0436626	0.18799	0.129972	0.133843	0.0674448	0.129609	0.103188	0.0707265	0.0716536	0.0968311	0.0872518	0.0901163	0.130704	0.21543	0.0898399	0.20407	0.143912	0.117065	0.0273852	0.0899084	0.0968473	0.139103	0.14206	0.249196	0.0896448	0.212109	0.12675	0.0631582	0.240389	0.125163	0.152588	1	0.165273	0.234467	0.147418	0.180891	0.182885
0.0796295	0.0801596	0.151648	0.108307	0.170866	0.160233	0.0820518	0.11774	0.0798508	0.101227	0.0794988	0.0966496	0.124795	0.0668808	0.140297	0.0814131	0.122162	0.0770052	0.0931967	0.0954727	0.0826748	0.0665397	0.0791343	0.0697613	0.0680905	0.115691	0.176443	0.0832959	0.159383	0.143672	0.101221	0.0462516	0.108413	0.0822181	0.117735	0.126799	0.152216	0.0784834	0.192247	0.109425	0.0675739	0.19783	0.113005	0.149268	0.165273	1	0.183906	0.111363	0.223223	0.208981
0.154336	0.125813	0.179793	0.176865	0.240799	0.227765	0.0969197	0.212611	0.131909	0.193598	0.136997	0.176181	0.176377	0.0578742	0.234021	0.16475	0.174633	0.111099	0.147081	0.133837	0.103946	0.100052	0.144919	0.112764	0.158213	0.199565	0.2309	0.137822	0.146179	0.205488	0.139496	0.0402892	0.133106	0.107236	0.12134	0.201821	0.209193	0.0825322	0.276641	0.220567	0.118481	0.334844	0.196407	0.234482	0.234467	0.183906	1	0.188948	0.274201	0.258781
0.104278	0.0865061	0.146956	0.131242	0.18385	0.172876	0.0932606	0.124816	0.0971235	0.119217	0.0785959	0.0945913	0.1428	0.0496583	0.169557	0.164509	0.144866	0.0787727	0.148157	0.0770369	0.0847744	0.0687145	0.0862723	0.0801722	0.0954851	0.118023	0.168839	0.0939711	0.103931	0.157254	0.0899636	0.0435497	0.104789	0.0817906	0.107758	0.158635	0.157902	0.069913	0.183738	0.142699	0.0771918	0.187727	0.118413	0.16744	0.147418	0.111363	0.188948	1	0.171198	0.175282
0.115954	0.0866796	0.122674	0.125873	0.172317	0.145492	0.0700946	0.136892	0.103669	0.10413	0.0587305	0.130323	0.136873	0.0691555	0.177758	0.123991	0.0994075	0.0725983	0.100116	0.082801	0.0902619	0.0602792	0.0889877	0.0891683	0.106904	0.151602	0.177271	0.0962224	0.147096	0.150029	0.107816	0.0224344	0.0911026	0.0770867	0.132401	0.137358	0.161631	0.0746434	0.203693	0.143441	0.075237	0.21382	0.14034	0.176177	0.180891	0.223223	0.274201	0.171198	1	0.196523
0.154346	0.154651	0.218715	0.189887	0.250265	0.238654	0.107815	0.151208	0.120948	0.134958	0.101367	0.119823	0.185508	0.0833868	0.225115	0.175168	0.274758	0.11411	0.177879	0.119058	0.110942	0.0981991	0.125826	0.0989929	0.114298	0.142434	0.211869	0.120392	0.115628	0.2209	0.162368	0.0550565	0.154061	0.100776	0.140484	0.179667	0.187156	0.105193	0.194267	0.160391	0.0927747	0.255872	0.137809	0.173865	0.182885	0.208981	0.258781	0.175282	0.196523	1
0.181715	0.127147	0.161632	0.212916	0.257693	0.244598	0.0946405	0.249101	0.466912	0.166924	0.122376	0.211708	0.203741	0.09084	0.184931	0.164758	0.137705	0.103862	0.149454	0.115918	0.112843	0.104677	0.138347	0.153953	0.17793	0.168923	0.186446	0.148174	0.117105	0.176124	0.165601	0.0592789	0.140734	0.10922	0.121632	0.235751	0.17589	0.0753479	0.275865	0.177456	0.110939	0.211969	0.168569	0.224139	0.193429	0.143542	0.292185	0.153463	0.199147	0.19105
0.146678	0.159615	0.208345	0.191505	0.245179	0.236513	0.110762	0.252971	0.339806	0.166106	0.114824	0.15356	0.186632	0.0688575	0.230907	0.187724	0.16274	0.129084	0.162474	0.12237	0.104653	0.12212	0.159793	0.141192	0.159683	0.160874	0.246532	0.170666	0.133734	0.201556	0.164762	0.0570445	0.120222	0.0973716	0.150167	0.25423	0.268362	0.114469	0.259342	0.22864	0.136782	0.246622	0.181802	0.215703	0.230354	0.151364	0.311551	0.197548	0.201588	0.211649
0.171498	0.111688	0.162719	0.204076	0.208386	0.213332	0.123319	0.46359	0.264138	0.180845	0.10355	0.145276	0.155033	0.090584	0.153512	0.129744	0.122277	0.124976	0.156558	0.0855028	0.0848671	0.0913079	0.113704	0.144141	0.147267	0.110441	0.115379	0.12965	0.0895208	0.139381	0.149246	0.0679441	0.128289	0.0819205	0.0984863	0.264599	0.14772	0.103901	0.141811	0.242342	0.152564	0.101012	0.151298	0.149676	0.103148	0.0967849	0.134721	0.0972849	0.084154	0.130112
0.139576	0.10561	0.146289	0.160597	0.200014	0.195608	0.103273	0.424007	0.117112	0.295164	0.186621	0.335257	0.127676	0.0734016	0.17075	0.119741	0.120601	0.0845068	0.128546	0.0883057	0.0901224	0.0979449	0.120456	0.106384	0.138502	0.211271	0.141573	0.126611	0.0870638	0.155942	0.125974	0.0472393	0.114276	0.0906456	0.0817303	0.156468	0.128312	0.0771751	0.183774	0.24747	0.152512	0.171617	0.221591	0.320144	0.120987	0.122452	0.244888	0.125311	0.160394	0.143144
0.121565	0.128083	0.155237	0.145895	0.188449	0.179521	0.111639	0.451723	0.123472	0.29346	0.158975	0.255118	0.122359	0.0703923	0.144629	0.110399	0.11063	0.0829056	0.132518	0.0762858	0.0687621	0.0893797	0.111339	0.101902	0.114941	0.214832	0.151896	0.119046	0.0730519	0.167939	0.132354	0.05829	0.112106	0.0894049	0.100653	0.18187	0.119932	0.0826753	0.169475	0.276445	0.136455	0.167238	0.277522	0.338253	0.118443	0.113472	0.196003	0.140255	0.122397	0.148133
0.115043	0.0879765	0.107583	0.131303	0.143531	0.135508	0.0836526	0.256607	0.0949038	0.217115	0.216094	0.278123	0.124945	0.0585422	0.136277	0.123698	0.109659	0.0674127	0.0825818	0.058685	0.0843505	0.0609915	0.0880352	0.091371	0.151494	0.173099	0.131878	0.143959	0.0508852	0.113879	0.120633	0.0624487	0.104266	0.104832	0.0917403	0.122057	0.0868093	0.0752604	0.133416	0.187659	0.122925	0.134425	0.159629	0.197221	0.0944395	0.11995	0.184087	0.0892223	0.111749	0.123382
0.0374999	0.0236528	0.0220504	0.0228348	0.0376558	0.0433787	0.0303491	0.0374249	0.0354713	0.0352559	0.0232151	0.0304932	0.0129888	0.0498161	0.0199411	0.0321591	0.0438555	0.0351183	0.0267453	0.00925799	0.017605	0.0463081	0.0144076	0.0286611	0.0387297	0.0299821	0.0261127	0.0156514	0.0144693	0.0214371	0.0396379	0.133151	0.0436546	0.0467434	0.0320667	0.0415313	0.0285032	0.0847654	0.0426749	0.063533	0.0515778	0.0206465	0.0326462	0.0328698	0.0205091	0.045685	0.0110796	0.0273149	0.0154207	0.0296649
0.0412859	0.0429185	0.0470558	0.0511719	0.0475506	0.0454013	0.0382714	0.0612073	0.0380259	0.056585	0.0233591	0.0473715	0.0405534	0.092571	0.0418394	0.0285841	0.0335272	0.0602632	0.0304136	0.0327333	0.0335017	0.0484238	0.0365197	0.0229253	0.0187467	0.0670072	0.0353649	0.0398168	0.0485094	0.0619571	0.0306662	0.077649	0.0212921	0.0386352	0.0543009	0.0307471	0.0309056	0.0679509	0.0394759	0.0664635	0.0479338	0.0350729	0.0643303	0.0611753	0.0344386	0.0489942	0.0247252	0.0413991	0.0346172	0.0451375
0.0341498	0.0302465	0.0427678	0.0278022	0.0238146	0.0176065	0.0443947	0.0312191	0.0201089	0.0206794	0.00280589	0.0283854	0.016699	0.0460142	0.0296586	0.0284738	0.022287	0.0431517	0.0119208	-0.010982	0.0228228	0.000935522	-0.0136341	0.0215456	0.00596192	0.0321516	0.050593	0.0226572	0.0198512	0.0527526	0.0573147	0.0525313	0.0307142	0.043452	0.0410926	0.0272717	0.0175014	0.029158	0.0185104	0.0636322	0.0409244	0.0356911	0.0347715	0.0219585	0.0247259	0.0384813	0.0337873	0.0331713	0.0444679	0.0472205
0.0649782	0.0696782	0.0570722	0.0680098	0.0924213	0.0866282	0.0660731	0.111741	0.0666168	0.0601163	0.0692362	0.0758149	0.0609467	0.106318	0.0935457	0.0789751	0.0637735	0.073455	0.0586134	0.0362234	0.0554327	0.0862179	0.0533958	0.0565775	0.0844571	0.0856554	0.07799	0.0706477	0.0788889	0.0931695	0.0964123	0.0940576	0.0883424	0.0761617	0.0789562	0.100781	0.0632806	0.103568	0.0394488	0.16403	0.209739	0.0601671	0.121183	0.0840729	0.048025	0.048339	0.0792833	0.065618	0.0494091	0.0832748
0.073243	0.0688475	0.0558624	0.0778406	0.0927424	0.0984023	0.0476408	0.0766482	0.0633217	0.0451395	0.0342776	0.0568282	0.0719874	0.0439879	0.0782605	0.0584127	0.0621341	0.063368	0.0533993	0.0326537	0.0572316	0.0433195	0.0428944	0.0767512	0.0710189	0.0546862	0.0698912	0.0576578	0.044887	0.0709367	0.0894784	0.0739363	0.0898951	0.0738768	0.0622332	0.0666546	0.0372135	0.0686759	0.0603575	0.102271	0.074495	0.0382324	0.0737941	0.0621711	0.0275739	0.0415269	0.0687103	0.0522292	0.0282031	0.0810606
0.0685592	0.0439194	0.0567037	0.0587915	0.087929	0.0939969	0.074864	0.111419	0.060287	0.0789618	0.0817464	0.0850369	0.0756514	0.0761634	0.097134	0.0571415	0.0485388	0.082365	0.0733487	0.0636618	0.040671	0.0677823	0.0517291	0.0632871	0.101046	0.115898	0.0807128	0.0845459	0.0639827	0.0826389	0.0934545	0.0902487	0.11365	0.0740238	0.0635098	0.0698568	0.0444817	0.0810968	0.0311238	0.151463	0.117858	0.0617968	0.132729	0.124857	0.035341	0.0645279	0.079561	0.0576654	0.0376342	0.0683525
0.125038	0.0911619	0.123363	0.143684	0.177732	0.173739	0.110596	0.160348	0.0915601	0.146377	0.123957	0.150221	0.133215	0.0853684	0.152243	0.108154	0.123395	0.112765	0.104058	0.0948795	0.100504	0.0840773	0.0733761	0.103496	0.122011	0.301549	0.191878	0.110185	0.102743	0.158839	0.153766	0.0759741	0.151348	0.110567	0.147247	0.136966	0.127071	0.0836497	0.143383	0.229912	0.132171	0.137432	0.374936	0.27492	0.116309	0.14007	0.179066	0.120374	0.144777	0.154816
0.0620748	0.0321075	0.073129	0.0817845	0.092155	0.0719467	0.0705112	0.0511444	0.0425445	0.0392332	0.0452035	0.0407425	0.0729027	0.029112	0.0803564	0.0429151	0.0627927	0.0681034	0.0647953	0.0349605	0.0469344	0.0324939	0.0420463	0.0220546	0.0645406	0.056284	0.0582368	0.0685896	0.0324198	0.0739711	0.0743152	0.0739474	0.0905338	0.0654955	0.0586011	0.058052	0.0306313	0.0645363	0.0534172	0.0642869	0.0552235	0.048374	0.0673497	0.0507393	0.0277379	0.0356352	0.0611991	0.0499181	0.0386311	0.0542368
0.0446192	0.059016	0.0640127	0.0720115	0.0818384	0.0887257	0.0884112	0.0352433	0.0515012	0.0394653	0.0243132	0.0387618	0.0580138	0.0484702	0.0537507	0.0416844	0.0412774	0.0743055	0.0655221	0.0273493	0.0380546	0.0469855	0.030371	0.0497029	0.0536203	0.0565277	0.0750413	0.0643004	0.0458862	0.0635527	0.0520736	0.0627866	0.078273	0.0809326	0.0493533	0.0477862	0.0288037	0.0691849	0.0365347	0.0696341	0.0791331	0.0487232	0.0665103	0.0604542	0.0561342	0.0370831	0.0575658	0.0444942	0.0378439	0.0654946
0.09104	0.0816037	0.0676228	0.0980808	0.117864	0.105583	0.0477328	0.112113	0.0874227	0.0900448	0.0424518	0.0751946	0.0735803	0.0623735	0.0727316	0.0761663	0.0630787	0.057511	0.0688865	0.0780872	0.0596466	0.0474718	0.0674678	0.0521163	0.0893435	0.0819256	0.0678301	0.0727808	0.0406873	0.0904087	0.0670715	0.0633284	0.0750989	0.0744539	0.0874842	0.0785263	0.0732138	0.0665925	0.0552198	0.124956	0.0942334	0.0718829	0.0834506	0.0931373	0.0648472	0.0606352	0.0895213	0.0600033	0.0478833	0.0689563
0.149348	0.08916	0.158923	0.160005	0.203629	0.192865	0.110933	0.252797	0.122478	0.262433	0.174042	0.310439	0.131657	0.0836303	0.175965	0.136186	0.117942	0.107696	0.129159	0.104623	0.0965846	0.0972497	0.105088	0.113335	0.163422	0.254443	0.153672	0.153267	0.0978894	0.170963	0.140486	0.0747607	0.14502	0.126749	0.114188	0.177097	0.147996	0.0954388	0.202121	0.236086	0.143557	0.185498	0.255329	0.344616	0.123001	0.130524	0.234792	0.143352	0.157121	0.157969
0.157813	0.121787	0.170299	0.168917	0.225402	0.232611	0.11871	0.246331	0.127414	0.207023	0.174056	0.225955	0.144377	0.086783	0.214568	0.148813	0.153148	0.126866	0.147214	0.0994066	0.0902345	0.125263	0.137572	0.122031	0.149744	0.255918	0.192875	0.154001	0.103566	0.184345	0.167663	0.062236	0.138843	0.117155	0.150713	0.181135	0.180934	0.115675	0.17953	0.233983	0.161246	0.181786	0.241346	0.308778	0.143829	0.119411	0.222331	0.171475	0.142067	0.186377
0.111473	0.0802888	0.113063	0.140397	0.17335	0.175049	0.0957165	0.139285	0.108492	0.112427	0.112112	0.132848	0.109315	0.0712786	0.185876	0.0871339	0.106756	0.122546	0.114015	0.0652024	0.0914458	0.119227	0.0940938	0.103339	0.120553	0.210252	0.147791	0.114019	0.0884783	0.151799	0.162268	0.0963962	0.161483	0.133928	0.112744	0.144175	0.105797	0.0964711	0.122453	0.177399	0.129092	0.125434	0.206313	0.192806	0.104638	0.104269	0.162609	0.108483	0.110765	0.135474
0.130938	0.0815884	0.112449	0.129868	0.187888	0.175321	0.0905483	0.173026	0.099345	0.149985	0.116353	0.164035	0.117928	0.0567228	0.171502	0.110521	0.109053	0.103622	0.0902507	0.0795733	0.0791436	0.0876608	0.0772412	0.099582	0.111741	0.3492	0.147571	0.113472	0.104145	0.164524	0.139038	0.048945	0.130466	0.115384	0.106595	0.13393	0.118473	0.095002	0.146	0.18091	0.13675	0.165063	0.229937	0.329187	0.126235	0.147064	0.207415	0.126894	0.142812	0.147926
0.116214	0.0864734	0.139111	0.134253	0.169061	0.169275	0.102414	0.152162	0.0840047	0.133388	0.13096	0.143653	0.104232	0.0817812	0.165288	0.106511	0.11708	0.107752	0.0901667	0.068304	0.0711047	0.0969613	0.0880651	0.104911	0.125498	0.223806	0.143877	0.118426	0.0815627	0.154293	0.144684	0.0726477	0.13991	0.101756	0.0973116	0.156285	0.126682	0.0857919	0.149513	0.157499	0.119416	0.149993	0.198535	0.228208	0.094864	0.115883	0.171934	0.129979	0.123279	0.155637
0.108244	0.0681463	0.112336	0.135975	0.168163	0.164356	0.0782452	0.104857	0.0957699	0.091073	0.0961487	0.0895393	0.10792	0.069198	0.132399	0.0777598	0.111951	0.101749	0.0831412	0.0507126	0.0959103	0.0978216	0.0739545	0.0888749	0.108107	0.149595	0.11774	0.0956878	0.0915042	0.121049	0.130457	0.0648957	0.123142	0.105723	0.0900801	0.100198	0.0788667	0.0642983	0.122228	0.126434	0.0956056	0.117032	0.15152	0.141059	0.0846589	0.0943771	0.154961	0.087957	0.0930212	0.130994
0.150115	0.103825	0.15568	0.160194	0.195312	0.201609	0.109719	0.230908	0.133168	0.191301	0.211236	0.268439	0.13828	0.0899466	0.19725	0.120173	0.113231	0.138959	0.123208	0.0885986	0.0852463	0.100919	0.129683	0.137103	0.172784	0.217158	0.178427	0.153664	0.108656	0.174889	0.155476	0.0803956	0.152655	0.116777	0.149263	0.164217	0.161405	0.107517	0.161335	0.240388	0.147478	0.169924	0.225283	0.261459	0.128408	0.105524	0.216748	0.145921	0.138372	0.180444
0.0926034	0.0781294	0.10665	0.0971413	0.124517	0.128867	0.0898995	0.187869	0.106855	0.143528	0.118978	0.150192	0.0993082	0.0584825	0.137787	0.108351	0.0891152	0.0565024	0.105887	0.0673704	0.0523974	0.0657042	0.0806612	0.0835256	0.123059	0.13897	0.11868	0.107519	0.0933884	0.122012	0.111297	0.0522057	0.116739	0.0871622	0.0946082	0.113637	0.117447	0.0828284	0.102566	0.136225	0.0914172	0.109537	0.14467	0.205421	0.125187	0.0953296	0.11853	0.0973568	0.0930344	0.13099
0.116328	0.098088	0.130674	0.139468	0.17779	0.190563	0.104625	0.202375	0.124766	0.139057	0.109138	0.154277	0.130342	0.0807576	0.152658	0.10098	0.107155	0.095438	0.118691	0.0703577	0.0798574	0.098087	0.0827362	0.101331	0.142224	0.152975	0.125395	0.134068	0.102044	0.153289	0.140932	0.0720588	0.124046	0.115569	0.127067	0.151365	0.114358	0.100978	0.127649	0.178118	0.111625	0.12611	0.140116	0.183725	0.138664	0.110652	0.168501	0.114129	0.114704	0.137839
0.120005	0.0754509	0.0948182	0.14702	0.15888	0.154365	0.0815237	0.148846	0.11564	0.107408	0.081007	0.117664	0.112616	0.0876808	0.129176	0.0879945	0.114341	0.0875646	0.107964	0.0856624	0.0912431	0.0731947	0.0714177	0.0884109	0.131267	0.136854	0.119392	0.120011	0.0770235	0.143018	0.125041	0.0611526	0.135006	0.105889	0.102592	0.120874	0.098139	0.0953658	0.107367	0.153805	0.103437	0.113088	0.139544	0.15091	0.0982165	0.0943093	0.152741	0.0980003	0.0876902	0.136139
0.121552	0.11038	0.111071	0.155868	0.179089	0.201006	0.0950575	0.168089	0.118116	0.140815	0.106062	0.164411	0.130584	0.0722007	0.144847	0.11968	0.120528	0.110753	0.11732	0.0908694	0.0825153	0.0893851	0.105344	0.109053	0.157337	0.140844	0.132353	0.13889	0.0869082	0.165215	0.134684	0.0851099	0.157305	0.123196	0.119624	0.136286	0.0866514	0.103089	0.12964	0.165362	0.128987	0.151458	0.121777	0.1556	0.127222	0.111741	0.182362	0.104374	0.116536	0.145535
0.114516	0.121795	0.15942	0.152915	0.185009	0.182239	0.122503	0.278918	0.118048	0.223635	0.207251	0.197311	0.122671	0.0758433	0.159423	0.141654	0.111086	0.119924	0.126611	0.0955047	0.086312	0.0792997	0.115874	0.114697	0.167911	0.209011	0.157795	0.149968	0.0892828	0.145556	0.146947	0.083344	0.156893	0.131102	0.132396	0.161061	0.146026	0.121498	0.153378	0.237568	0.156936	0.144408	0.217916	0.259602	0.150338	0.128387	0.196854	0.131773	0.132581	0.16164
0.0978467	0.0763584	0.105843	0.114752	0.135211	0.153369	0.0972964	0.155831	0.103627	0.119727	0.129463	0.143703	0.0993553	0.0626304	0.130279	0.0760793	0.0883147	0.116304	0.100216	0.0695204	0.0681521	0.079138	0.0851084	0.120703	0.124707	0.166843	0.136122	0.0953787	0.0721761	0.122861	0.135181	0.0586096	0.129705	0.0956142	0.125837	0.118997	0.109492	0.0982678	0.100446	0.181819	0.0916326	0.101819	0.158778	0.157998	0.0898965	0.085478	0.128021	0.0925946	0.0789765	0.126043
0.0926127	0.0780546	0.110699	0.119892	0.139866	0.143152	0.0801451	0.16634	0.0885384	0.143943	0.146705	0.157693	0.0766507	0.0799425	0.134703	0.0830242	0.073048	0.0957901	0.0952391	0.0471191	0.0626936	0.0817398	0.07809	0.0920321	0.0929166	0.131446	0.113319	0.0871033	0.0522143	0.11247	0.120559	0.0553574	0.1012	0.0782057	0.107163	0.120768	0.114493	0.100012	0.10401	0.172014	0.125918	0.118611	0.157941	0.168982	0.102007	0.0872022	0.120112	0.104116	0.0787148	0.131043
0.111129	0.109535	0.126728	0.132116	0.151158	0.163645	0.0787553	0.149758	0.0880523	0.124384	0.117239	0.13161	0.112456	0.0587291	0.148256	0.115341	0.106001	0.0864821	0.101154	0.0671862	0.0808663	0.0656629	0.101569	0.11671	0.146413	0.147863	0.143295	0.116714	0.0715895	0.121455	0.125657	0.0650489	0.121535	0.10039	0.101348	0.12162	0.0986488	0.105094	0.131713	0.163839	0.0892258	0.131696	0.140028	0.17424	0.114475	0.101376	0.159674	0.0999843	0.0984808	0.12537
0.102694	0.0931845	0.120667	0.136564	0.152792	0.158698	0.0851082	0.150109	0.0950799	0.113199	0.0942172	0.134305	0.110036	0.082533	0.120216	0.0993914	0.0920615	0.0843762	0.0999299	0.0551592	0.0844496	0.0850961	0.0995961	0.0948102	0.158784	0.124442	0.132104	0.145226	0.0732339	0.11345	0.105	0.0678583	0.125403	0.107762	0.110145	0.125554	0.0746845	0.0900281	0.0925973	0.158195	0.0882351	0.0985837	0.140913	0.145697	0.07674	0.0679619	0.14854	0.0702282	0.0900599	0.116658
0.131099	0.107587	0.12764	0.151796	0.190895	0.177264	0.108055	0.170229	0.104722	0.160886	0.122453	0.212756	0.116727	0.0910677	0.154614	0.104887	0.105009	0.120125	0.112917	0.0664022	0.0850488	0.0897621	0.109097	0.118631	0.164961	0.176243	0.151953	0.144612	0.0956095	0.142731	0.138033	0.0734124	0.134005	0.105042	0.107081	0.131857	0.118566	0.087926	0.145131	0.181077	0.12147	0.166463	0.169701	0.195703	0.105445	0.103569	0.177666	0.111934	0.114484	0.142701
0.137319	0.115607	0.130577	0.175711	0.217939	0.205693	0.124803	0.204259	0.124242	0.180582	0.15091	0.210506	0.143643	0.102114	0.163815	0.106013	0.128904	0.122483	0.130242	0.0772273	0.0993627	0.10459	0.123674	0.123295	0.17429	0.18714	0.168675	0.167607	0.10589	0.16627	0.122768	0.0762399	0.148174	0.0998016	0.124713	0.160074	0.130166	0.0817714	0.155896	0.203548	0.140622	0.160002	0.194701	0.241502	0.136906	0.119279	0.198515	0.139892	0.133318	0.163152
0.107877	0.0765141	0.128508	0.13705	0.176675	0.182405	0.0942509	0.153531	0.114782	0.113634	0.125084	0.162258	0.11791	0.0652307	0.158895	0.0777836	0.106258	0.118131	0.100742	0.0555484	0.0810311	0.100497	0.0987934	0.0779076	0.139856	0.128289	0.132582	0.140374	0.0836197	0.146148	0.11433	0.0595589	0.14868	0.0846099	0.102968	0.125349	0.107273	0.0633594	0.145131	0.159082	0.0987218	0.145342	0.149833	0.161346	0.125067	0.112768	0.181649	0.0897476	0.101461	0.152628
0.145152	0.110003	0.145321	0.176503	0.220491	0.226711	0.122052	0.193017	0.111219	0.184048	0.151279	0.177241	0.132646	0.0846052	0.195332	0.126046	0.147588	0.115313	0.135057	0.0936588	0.110819	0.129068	0.126361	0.120095	0.163759	0.179464	0.163402	0.156646	0.0989206	0.163559	0.156276	0.0768597	0.170943	0.11062	0.133774	0.158512	0.125895	0.104473	0.152645	0.202601	0.154356	0.16661	0.17447	0.212105	0.126576	0.124815	0.194284	0.146415	0.133719	0.179734
0.117987	0.0677388	0.128979	0.135881	0.172749	0.162155	0.106158	0.123327	0.0944705	0.110452	0.117282	0.10859	0.106825	0.0726319	0.156125	0.0827032	0.107363	0.104664	0.0919845	0.0482431	0.0683247	0.0898958	0.0740188	0.108951	0.13101	0.17829	0.13357	0.122644	0.0881846	0.135524	0.144625	0.0652589	0.143103	0.0858927	0.0928189	0.112617	0.104251	0.0765332	0.131989	0.143276	0.116843	0.141231	0.162288	0.188012	0.107664	0.110995	0.161171	0.110892	0.106519	0.144419
0.082337	0.0444613	0.0739838	0.115098	0.127283	0.133949	0.0902052	0.0846938	0.0574309	0.0769338	0.0452315	0.0606059	0.0790198	0.0891734	0.0948563	0.0392291	0.0623448	0.0870177	0.0602757	0.0348736	0.0671799	0.0657705	0.0373444	0.0689798	0.0660739	0.064584	0.0756997	0.0803745	0.0656609	0.0917665	0.111927	0.0948115	0.110539	0.0815223	0.0674899	0.090526	0.0499004	0.0850511	0.0667922	0.109777	0.107145	0.0509938	0.0749659	0.0586652	0.0559463	0.0503654	0.0807507	0.0525782	0.0399475	0.0901368
0.0899948	0.0721789	0.0593344	0.108354	0.106072	0.115117	0.0672351	0.0722439	0.0570722	0.0550056	0.0400173	0.0512451	0.0896377	0.0477845	0.0883104	0.0469636	0.084666	0.076094	0.0799739	0.0309447	0.0662629	0.0524984	0.0628028	0.0482818	0.0532479	0.0530316	0.0619657	0.0628442	0.0512559	0.0825362	0.0749484	0.049761	0.0917206	0.0764001	0.0752215	0.0729333	0.033444	0.0837436	0.0599533	0.0730994	0.0739385	0.0445753	0.0683209	0.0602835	0.0498244	0.0473007	0.0807971	0.0514876	0.0409488	0.0804102
0.07153	0.0567468	0.0597129	0.100637	0.115477	0.124758	0.0877443	0.0663112	0.0614944	0.0579585	0.0600473	0.0669838	0.0679026	0.0660738	0.0829645	0.0481094	0.0633436	0.0908585	0.0734242	0.0525586	0.057305	0.0703386	0.0566397	0.0676269	0.0587553	0.0707787	0.0859374	0.0675532	0.0686535	0.0845173	0.0885163	0.0579441	0.0902992	0.085774	0.0618911	0.0757263	0.0326451	0.0646236	0.0715609	0.109552	0.0828501	0.0527377	0.0786764	0.0739619	0.0895559	0.0747074	0.0991049	0.0657275	0.0419399	0.0897911
0.0621204	0.0529187	0.0620837	0.0917081	0.0949145	0.102696	0.0657326	0.0925614	0.0504671	0.0427831	0.0307327	0.0652903	0.0588493	0.0541566	0.0633392	0.0676195	0.0848496	0.0826404	0.0498962	0.0694328	0.0541166	0.0552379	0.0396634	0.0628733	0.0469981	0.0526651	0.0631739	0.0725863	0.043432	0.0661951	0.0965757	0.0782709	0.108864	0.069818	0.0533434	0.0565167	0.0132802	0.0762564	0.0456561	0.0733056	0.0752284	0.0405233	0.0683824	0.0495067	0.0247679	0.0456751	0.0687477	0.0117517	0.0260317	0.0608851
0.0555238	0.0423	0.0491249	0.0814435	0.091253	0.0926484	0.0457242	0.0880199	0.0453061	0.0469279	0.0132602	0.0385486	0.056792	0.0401747	0.0554223	0.0438514	0.0653244	0.0593353	0.091453	0.0427217	0.030562	0.052466	0.0485454	0.0662024	0.0302728	0.0623393	0.0561574	0.0378888	0.0458522	0.0700532	0.0746686	0.0506327	0.0864421	0.0604296	0.0552242	0.0423193	0.045	0.0689885	0.0324294	0.0842472	0.0775474	0.0353386	0.0501399	0.0659322	0.0486354	0.0481417	0.0534684	0.0309392	0.0375912	0.0538034
0.0638889	0.0323044	0.0610835	0.0915385	0.0866184	0.0840894	0.0371797	0.0637052	0.0530887	0.0410578	0.0462813	0.054699	0.0637004	0.0467251	0.0498743	0.0345173	0.04554	0.0664544	0.0384519	0.0470778	0.053698	0.0443571	0.0350965	0.0424247	0.0364985	0.0381642	0.0544423	0.0635816	0.0502762	0.0493298	0.070194	0.0663907	0.0695875	0.0669366	0.0624573	0.0455751	0.0324376	0.054561	0.0229788	0.0514967	0.0617406	0.0480664	0.0602994	0.0357009	0.0415662	0.0448428	0.048834	0.0165988	0.0252469	0.0508347
0.0851441	0.0542269	0.0575173	0.100717	0.098736	0.124336	0.0765045	0.123825	0.0710659	0.0843147	0.0424267	0.0630617	0.075231	0.0439304	0.0796911	0.0559398	0.0620157	0.0609106	0.0848078	0.0669231	0.0714538	0.0435682	0.0450647	0.0755175	0.0733306	0.0859519	0.0911915	0.0817439	0.0473415	0.0995856	0.0785645	0.0498369	0.0912677	0.062147	0.0797334	0.0778048	0.0632589	0.0554606	0.0642404	0.105342	0.0828447	0.0839533	0.109939	0.108303	0.057668	0.0539634	0.093381	0.0731418	0.0766773	0.0806245
0.125175	0.149978	0.171102	0.151118	0.210303	0.222517	0.0997748	0.173699	0.127789	0.117397	0.0997489	0.113777	0.15028	0.0827102	0.204216	0.142843	0.145751	0.105302	0.153373	0.0867811	0.0882767	0.116548	0.123445	0.0960519	0.103089	0.107778	0.197915	0.117152	0.108469	0.185263	0.157158	0.0649979	0.12985	0.105402	0.129982	0.167924	0.185808	0.0878712	0.160021	0.161846	0.0936605	0.176208	0.130592	0.160858	0.175819	0.115326	0.210502	0.223289	0.115272	0.242727
0.165963	0.130437	0.186176	0.17982	0.226805	0.225185	0.120247	0.362689	0.166334	0.335823	0.205709	0.283159	0.164439	0.0749618	0.199401	0.165592	0.141103	0.116034	0.176227	0.110569	0.0868454	0.0995243	0.126462	0.128269	0.150831	0.214531	0.187935	0.14195	0.100813	0.183051	0.164839	0.0647654	0.145704	0.0987692	0.126546	0.204456	0.185701	0.116869	0.181917	0.309525	0.190206	0.187364	0.262569	0.31918	0.14749	0.130838	0.247229	0.167295	0.132912	0.197568
0.137411	0.0897342	0.122155	0.14436	0.189771	0.180179	0.0954367	0.246248	0.106865	0.260909	0.139261	0.245695	0.134887	0.0680109	0.167363	0.13259	0.118802	0.105195	0.11664	0.0893859	0.0728216	0.0814433	0.0922902	0.107814	0.129599	0.263955	0.153391	0.106494	0.0976706	0.14957	0.127608	0.0661196	0.1207	0.117648	0.122695	0.172644	0.142187	0.109086	0.187916	0.221308	0.143942	0.18247	0.232136	0.36364	0.129223	0.134484	0.226464	0.137035	0.159913	0.158501
0.120443	0.0822254	0.11552	0.114973	0.153202	0.148893	0.0876016	0.21165	0.0913913	0.18124	0.148697	0.199356	0.120015	0.0789755	0.151599	0.115047	0.110158	0.0856225	0.0895209	0.090862	0.0640191	0.0552041	0.0895035	0.0798801	0.118029	0.277646	0.155725	0.100867	0.081947	0.137676	0.0968876	0.069291	0.11244	0.101839	0.0714197	0.138712	0.140762	0.0933047	0.153304	0.213602	0.128966	0.155779	0.258404	0.347209	0.107768	0.122756	0.201079	0.140521	0.128467	0.125822
0.0775786	0.0721291	0.0932043	0.111518	0.132455	0.14319	0.0798414	0.158031	0.168629	0.111021	0.0753056	0.0960704	0.110154	0.0511233	0.0980116	0.0881213	0.0966831	0.074842	0.0880765	0.0706192	0.0615159	0.0723716	0.0733681	0.0896412	0.0966712	0.122998	0.098727	0.0877004	0.0745249	0.0914571	0.124986	0.03784	0.0944644	0.0524862	0.0873986	0.115806	0.0915312	0.0584924	0.094998	0.123446	0.0931082	0.0781681	0.0970689	0.139092	0.105355	0.0805427	0.119912	0.0788142	0.08321	0.106518
0.101884	0.122659	0.0967074	0.144717	0.187385	0.195389	0.11388	0.176261	0.162257	0.117166	0.0957273	0.129174	0.16535	0.0593026	0.147146	0.117143	0.11612	0.134733	0.113208	0.088407	0.0932472	0.118178	0.130333	0.173082	0.166567	0.12063	0.122025	0.145714	0.0953078	0.12709	0.159113	0.0924492	0.12878	0.0995182	0.104532	0.159756	0.133353	0.113282	0.126698	0.184706	0.103259	0.101036	0.128403	0.147746	0.126783	0.101012	0.150217	0.104185	0.0967915	0.127618
0.0988889	0.116962	0.10486	0.112432	0.164732	0.173195	0.0932727	0.17731	0.127836	0.0886578	0.0975645	0.113778	0.124116	0.0724374	0.132086	0.106155	0.104173	0.120356	0.106725	0.0832947	0.101248	0.103731	0.0918791	0.203723	0.140932	0.10228	0.105876	0.127152	0.0815825	0.126978	0.141199	0.078242	0.0979464	0.0835223	0.0808934	0.124767	0.105221	0.0803853	0.0986174	0.148889	0.0932086	0.084496	0.126671	0.133891	0.0990168	0.0833254	0.139799	0.0764952	0.0786217	0.112352
0.0770991	0.0660505	0.0879012	0.0816683	0.122677	0.136955	0.0866877	0.127353	0.124047	0.0778998	0.0455342	0.0726924	0.0934707	0.0735033	0.105957	0.0876693	0.0770923	0.0784935	0.080035	0.0703567	0.0518366	0.0617052	0.0695772	0.107268	0.0943246	0.0511478	0.105784	0.0850639	0.066006	0.0929119	0.116331	0.0678515	0.0686837	0.0575975	0.0500184	0.114255	0.0942016	0.059187	0.0795536	0.112431	0.105404	0.0690493	0.0704086	0.0824826	0.0696334	0.0603728	0.0940385	0.0562153	0.0543874	0.0895069
0.0707347	0.0583183	0.0657049	0.0729097	0.071405	0.0738402	0.0501745	0.0781852	0.0745184	0.0615521	0.0224672	0.0514815	0.0500911	0.0590102	0.0643653	0.0474123	0.0556291	0.0576089	0.061018	0.0209556	0.0413136	0.0350121	0.0487982	0.049838	0.0467237	0.0504547	0.0374618	0.0492067	0.0313198	0.0553004	0.0664908	0.0509608	0.0550622	0.0200008	0.03772	0.0549555	0.03239	0.0538037	0.0484389	0.0638155	0.0716838	0.0330268	0.0703802	0.0612919	0.0244559	0.0528787	0.0389501	0.058915	0.0434986	0.0515062
0.0866428	0.0936003	0.112178	0.112199	0.138071	0.144088	0.0944637	0.172889	0.100183	0.10503	0.0550381	0.0843597	0.108098	0.077532	0.133722	0.110692	0.107991	0.09457	0.0896598	0.0530787	0.0766035	0.0647941	0.135673	0.203215	0.155247	0.0812401	0.0931502	0.123438	0.0312092	0.101237	0.140673	0.053552	0.10269	0.0723266	0.0699078	0.132048	0.0890939	0.0796359	0.0956275	0.172372	0.109582	0.0753386	0.0776008	0.101146	0.0768286	0.0511987	0.113635	0.103886	0.0835722	0.104316
0.107936	0.109967	0.107799	0.122601	0.162504	0.181205	0.0831443	0.181416	0.0946012	0.118025	0.112451	0.115886	0.140523	0.0815259	0.140909	0.117976	0.108368	0.115332	0.131358	0.103672	0.0798491	0.109479	0.124536	0.186722	0.222686	0.113041	0.112362	0.172928	0.070036	0.12481	0.158377	0.0829537	0.138313	0.0959154	0.094039	0.136189	0.13874	0.0872977	0.119725	0.194361	0.116161	0.100083	0.1255	0.141489	0.111552	0.079163	0.142675	0.115334	0.0820862	0.120526
0.0620024	0.0617865	0.0675184	0.0810123	0.107067	0.120284	0.0594965	0.0832916	0.0644023	0.0606122	0.0469593	0.0602211	0.0736384	0.0397181	0.0775046	0.0756687	0.0708408	0.0774118	0.0719187	0.0567463	0.0643027	0.0538562	0.057896	0.106878	0.0728721	0.0673583	0.0570552	0.0451156	0.0502107	0.0652451	0.0919301	0.0544141	0.0987457	0.0685809	0.0704485	0.0750202	0.0690086	0.0463018	0.0648135	0.0798883	0.0542083	0.0448304	0.0723488	0.0779589	0.0731558	0.0426618	0.0697145	0.0644508	0.0267719	0.0612874
0.0861357	0.0530178	0.0410292	0.076283	0.0870639	0.0961687	0.0604909	0.071841	0.0839859	0.0594132	0.047642	0.0780122	0.0588403	0.066058	0.0476498	0.0355834	0.0602951	0.0890363	0.0412192	0.0391414	0.0632392	0.0402408	0.0508432	0.0745974	0.103446	0.0674078	0.0319318	0.0676997	0.0442914	0.0501906	0.0458375	0.0545764	0.0500208	0.072312	0.0694105	0.0578473	0.0651417	0.0884628	0.0527827	0.0991963	0.0607862	0.053241	0.0716317	0.0654879	0.054228	0.0705299	0.062831	0.0474889	0.0348358	0.0560459
0.0968452	0.0755885	0.0790425	0.0988808	0.110966	0.119793	0.0964403	0.135326	0.0774201	0.102132	0.0731473	0.0904299	0.087976	0.0760617	0.095227	0.104737	0.0962614	0.0970698	0.0824495	0.0628885	0.0682264	0.0615852	0.0817674	0.0837728	0.109209	0.107303	0.0746998	0.0988865	0.0414193	0.0865612	0.104275	0.0744619	0.102711	0.0735446	0.0825377	0.0922766	0.0811614	0.0992423	0.0768793	0.145388	0.126422	0.0613244	0.0951997	0.117068	0.0551007	0.068332	0.100335	0.0664796	0.0547229	0.0924142
0.0946208	0.0396286	0.0729019	0.0873166	0.10902	0.0895758	0.0634963	0.0871232	0.0585108	0.0737986	0.0384743	0.053003	0.0794566	0.0568582	0.0561952	0.0832021	0.0517792	0.0749532	0.0677141	0.0597325	0.0607394	0.0246757	0.0637822	0.0838446	0.063729	0.0703993	0.0520933	0.0652297	0.0501423	0.0619604	0.0867847	0.0517235	0.0625092	0.0520554	0.0664229	0.0849532	0.0758819	0.059671	0.0488549	0.0825169	0.0782434	0.0373679	0.0593643	0.0694548	0.0374363	0.0503193	0.0707417	0.045834	0.043678	0.0604098
0.0497026	0.0256317	0.0441461	0.0510542	0.0533901	0.0585633	0.0319569	0.0473219	0.0332763	0.0121761	0.00499786	0.0210613	0.0378678	0.0376595	0.0291137	0.040216	0.0457023	0.0495364	0.0222611	0.0291137	0.0416589	0.0313993	0.0151607	0.0452948	0.0378886	0.0231245	0.02489	0.0211494	0.0243545	0.0459769	0.0420361	0.0720829	0.0470027	0.0498594	0.0578086	0.0426157	0.014991	0.0503867	0.0305401	0.0429498	0.0260035	0.0154052	0.02531	0.0230985	0.0148046	0.0282368	0.0336658	0.018664	0.0124187	0.021811
0.0774357	0.0592953	0.107485	0.0905063	0.123327	0.115436	0.0842976	0.10115	0.0688359	0.0773801	0.0660437	0.0990648	0.10022	0.0681665	0.0827085	0.0826344	0.0753008	0.090924	0.0696356	0.0733953	0.0613725	0.0444711	0.0669183	0.0755418	0.0800484	0.0858675	0.0883927	0.0843684	0.0486294	0.0962886	0.0843051	0.060751	0.0950522	0.0673301	0.0519986	0.0926543	0.0894469	0.0894946	0.0813234	0.121809	0.0826605	0.050293	0.0808725	0.0934721	0.0644901	0.0638279	0.0878788	0.0644558	0.0453034	0.0851961
0.0705168	0.033783	0.0620356	0.0570926	0.0727917	0.0618438	0.0525513	0.0501965	0.0320765	0.0560874	0.0232972	0.0512221	0.0441905	0.0503643	0.0463164	0.0372235	0.0352376	0.0629836	0.0401106	0.0382326	0.0318992	0.0161118	0.0264436	0.0737209	0.0652332	0.0656089	0.036075	0.0557908	0.0404329	0.0540503	0.0559221	0.0536454	0.06277	0.048218	0.0667394	0.0430132	0.0275001	0.0339225	0.0392143	0.0509169	0.0453751	0.0478959	0.0563324	0.0610254	0.0484624	0.0365421	0.0650382	0.0316821	0.0366156	0.0527056
0.0643414	0.0555959	0.052025	0.067592	0.0852264	0.106383	0.0656065	0.105961	0.0711127	0.0811785	0.0551208	0.0663949	0.0756245	0.0578125	0.0851695	0.0752182	0.0756025	0.0871247	0.0701882	0.0478272	0.055231	0.044338	0.0790473	0.0507541	0.102266	0.0896946	0.0578292	0.0864357	0.0287349	0.0638371	0.0837131	0.0615924	0.090432	0.0754344	0.0590276	0.0763736	0.080094	0.0801348	0.080338	0.0984101	0.0737412	0.0573624	0.073809	0.105708	0.0586445	0.0580135	0.0711718	0.0515969	0.0535362	0.0692104
0.059026	0.045617	0.0622894	0.0871531	0.0847524	0.08934	0.079563	0.0958854	0.0425738	0.0703392	0.0484482	0.0595989	0.0737135	0.0607966	0.0606375	0.0751806	0.0483499	0.0650351	0.0684206	0.0372496	0.0451862	0.0438949	0.0588485	0.0735049	0.0576804	0.0566093	0.0564612	0.0559603	0.0369299	0.0482433	0.0680989	0.0454108	0.0683906	0.0422661	0.0520011	0.0671798	0.0549096	0.0457099	0.0410253	0.079767	0.0820149	0.0466312	0.0796542	0.0782434	0.0461112	0.0402306	0.0482483	0.0310156	0.0111827	0.0521252
0.053247	0.0307003	0.0426321	0.0660942	0.0593642	0.0664516	0.0504211	0.0541819	0.0273691	0.0498956	0.0174317	0.0349233	0.0435259	0.0382241	0.0587793	0.0742717	0.0708929	0.0549627	0.0440521	0.0259216	0.0428239	0.0371661	0.0500406	0.053613	0.0437335	0.0523172	0.0441784	0.0637156	0.0252063	0.0447907	0.0631121	0.0484896	0.0593664	0.0151361	0.0379359	0.042317	0.0430019	0.0619869	0.0297261	0.0674573	0.0717969	0.0295615	0.0446502	0.0590264	0.043	0.0461502	0.0342523	0.0345563	0.028361	0.0419797
0.115946	0.111822	0.147881	0.152645	0.17835	0.182556	0.0817867	0.198895	0.194257	0.152702	0.0941383	0.122026	0.141185	0.0722718	0.180347	0.129778	0.136441	0.103849	0.122039	0.078919	0.0983517	0.0905947	0.12552	0.101791	0.174336	0.108092	0.156588	0.153098	0.0873211	0.148491	0.146439	0.0643979	0.117849	0.0837431	0.127257	0.153219	0.119463	0.0924221	0.14225	0.153783	0.115968	0.12397	0.130929	0.147765	0.113079	0.093213	0.207166	0.101176	0.129133	0.13515
0.131995	0.164674	0.198112	0.185508	0.231361	0.225021	0.130824	0.208819	0.170515	0.172783	0.112637	0.126415	0.173844	0.0616344	0.224102	0.164022	0.161515	0.124221	0.203453	0.127292	0.0907212	0.101716	0.154197	0.12476	0.161707	0.130012	0.228915	0.15071	0.140285	0.200239	0.201932	0.0853981	0.151728	0.139415	0.181511	0.19406	0.220608	0.139296	0.194528	0.21505	0.129838	0.22865	0.159468	0.178338	0.206906	0.163352	0.279156	0.17395	0.17424	0.236239
0.0478164	0.0320783	0.0410436	0.0591349	0.0338075	0.0428738	0.0245839	0.0472282	0.038593	0.0399543	0.0174588	0.0290328	0.030043	0.0545945	0.0252678	0.0199213	0.0417016	0.0415797	0.039775	0.0177122	0.0267499	0.0412757	0.0125854	0.0516728	0.0436502	0.0215422	0.0441813	0.0373889	0.0213956	0.0556166	0.0526638	0.0388549	0.0484145	0.0403772	0.0529702	0.022917	0.0126627	0.0292749	0.0402654	0.0369113	0.0314842	0.0337262	0.0387018	0.0288906	0.0291974	0.0212794	0.0321073	0.0330549	0.0161956	0.0375575
0.0621628	0.0401098	0.036863	0.0431536	0.0426983	0.0541522	0.0205273	0.0660753	0.0501301	0.0403556	0.030684	0.0466597	0.033209	0.0843108	0.039605	0.0263976	0.0418645	0.0659212	0.054012	0.00455597	0.0384071	0.0415638	0.0349532	0.046503	0.0565866	0.052104	0.0329046	0.0494439	0.0443652	0.0383198	0.070251	0.065505	0.0655928	0.0499711	0.0500737	0.0332456	0.0148979	0.0550881	0.0326861	0.0443872	0.0574347	0.0392242	0.0564921	0.037261	0.0223454	0.044481	0.0392051	0.0260662	0.0336493	0.03614
0.0463835	0.0520035	0.0343888	0.0555356	0.0646185	0.0583979	0.0242768	0.0507678	0.0334635	0.035463	0.0191445	0.0416201	0.0369751	0.0393831	0.0657411	0.0413305	0.0517708	0.0747504	0.0486999	0.0199452	0.0212872	0.0387856	0.0320613	0.0377307	0.0394108	0.0423636	0.0290768	0.0251412	0.0307266	0.0283757	0.0552849	0.0636181	0.0443635	0.0292225	0.044109	0.022836	0.024723	0.0795632	0.024035	0.0409546	0.036872	0.0267591	0.0442234	0.0510045	0.0222311	0.0199612	0.0240361	0.0214685	0.0292374	0.0403766
0.0400671	0.0408491	0.0258196	0.0444907	0.07462	0.0708262	0.046514	0.0601027	0.0539527	0.0551377	0.0301196	0.0554523	0.0624369	0.119993	0.0379936	0.0691252	0.0565982	0.0539575	0.0365789	0.0574519	0.0551384	0.0346331	0.0583485	0.061923	0.0608687	0.0499833	0.0485733	0.0405537	0.0538448	0.0284268	0.108311	0.0478547	0.0355245	0.0232975	0.0252293	0.0795481	0.0784985	0.0827501	0.0479376	0.0666069	0.070222	0.0735144	0.0329366	0.0458181	0.0725098	0.0489616	0.0481159	0.0516622	0.0283749	0.0494924
0.102441	0.0387398	0.0559952	0.0931614	0.0841199	0.10145	0.0506551	0.0850721	0.0571499	0.0469858	0.043934	0.0600126	0.0535826	0.0896538	0.0712251	0.0631324	0.0614819	0.0677257	0.0567347	0.0222724	0.0680601	0.0627784	0.0509099	0.0706162	0.0569434	0.0215307	0.0844129	0.0638607	0.0522709	0.0745735	0.0940273	0.0466465	0.0788304	0.0435953	0.0517305	0.0642727	0.0485598	0.0374038	0.0531125	0.0670821	0.0527522	0.0573628	0.0500759	0.0578815	0.0628783	0.0412357	0.0695493	0.0501215	0.0495776	0.0745068
0.0851372	0.0606749	0.0646948	0.0908638	0.0935305	0.110457	0.0631671	0.0803471	0.0734138	0.0627539	0.0395419	0.0691893	0.0611679	0.0653753	0.0636571	0.0703648	0.0613004	0.0925075	0.066347	0.0429802	0.0615894	0.0485953	0.0643478	0.0617705	0.092004	0.067838	0.0627134	0.0738118	0.0556012	0.0741644	0.0832729	0.0791283	0.0812564	0.0735833	0.0596428	0.056447	0.0471171	0.0902892	0.0677178	0.0843947	0.0923621	0.0540896	0.0582973	0.0744994	0.0753226	0.0790795	0.0861601	0.071295	0.0381975	0.0840182
0.114104	0.129188	0.111263	0.13329	0.163918	0.160193	0.0992334	0.176716	0.150839	0.0960308	0.0865018	0.111387	0.118998	0.07339	0.12501	0.106378	0.107031	0.114358	0.10078	0.0701396	0.0939234	0.105262	0.112602	0.196525	0.149544	0.099201	0.107341	0.157239	0.0670644	0.0967903	0.133383	0.0572634	0.115295	0.07306	0.109913	0.138261	0.119998	0.0989109	0.108378	0.165099	0.092265	0.115601	0.101418	0.116175	0.108473	0.0706881	0.132374	0.102055	0.0900981	0.127741
0.103512	0.0979655	0.0927901	0.122082	0.165664	0.169541	0.101336	0.128951	0.0969149	0.0954409	0.0741328	0.0913212	0.13615	0.0837115	0.145568	0.130706	0.115052	0.149503	0.0917517	0.0770487	0.111377	0.0846679	0.131304	0.11938	0.17674	0.0923378	0.123214	0.198643	0.0710814	0.118034	0.13513	0.080349	0.127844	0.105172	0.109764	0.120597	0.100936	0.117423	0.0941828	0.156188	0.118581	0.0934279	0.103171	0.102451	0.111618	0.0711161	0.127184	0.0792841	0.0700588	0.10723
0.0577224	0.0330214	0.0603966	0.0747121	0.0663004	0.0740574	0.0333033	0.0563288	0.0517385	0.0438065	0.0299585	0.032272	0.0344158	0.0882261	0.0581367	0.0277951	0.0653239	0.0294545	0.0493174	0.0220497	0.0498045	0.0510724	0.0211826	0.0440784	0.0373601	0.0155706	0.0618086	0.0462977	0.0463777	0.0563941	0.0488814	0.0374245	0.0736468	0.0350063	0.0504394	0.033292	0.0408754	0.0579875	0.0242022	0.0575048	0.0496148	0.0263233	0.0388928	0.0235183	0.038266	0.0308372	0.0475201	0.0212115	0.0174186	0.0428085
0.068436	0.0415777	0.0539858	0.0887639	0.0930407	0.0972204	0.0423361	0.0598239	0.0538873	0.0636705	0.0460063	0.0492106	0.0516506	0.0871981	0.063119	0.0311055	0.0571079	0.0534201	0.0616438	0.0257402	0.037237	0.0588541	0.0341917	0.038111	0.0485705	0.0264782	0.063922	0.0384616	0.0360017	0.0816301	0.09224	0.05216	0.102271	0.0519857	0.0400451	0.0685106	0.0278674	0.0624284	0.0513326	0.0486028	0.0407171	0.044157	0.0521663	0.0386372	0.0415825	0.0235549	0.062109	0.0463269	0.0384486	0.064142
0.0685375	0.0659059	0.061057	0.0667874	0.0951096	0.0880157	0.0440773	0.0610772	0.0612138	0.0411581	0.0327821	0.0488604	0.0595054	0.0629436	0.0713498	0.0658401	0.0650565	0.0987948	0.0482054	0.04672	0.0578118	0.0543353	0.0496982	0.0580842	0.054141	0.0549951	0.0618202	0.0635344	0.0518287	0.0622007	0.0625201	0.0702207	0.0685788	0.0651483	0.074263	0.0428014	0.0303665	0.0669708	0.046897	0.0711584	0.0600528	0.0496393	0.0597573	0.0503605	0.0519729	0.0704357	0.0454018	0.0403282	0.0327523	0.0638403
0.0574128	0.057851	0.0647202	0.0660267	0.0702603	0.0749999	0.0591845	0.068395	0.0313637	0.0426926	0.0328162	0.0579705	0.051324	0.0745356	0.0588693	0.0661563	0.0567711	0.0896217	0.0493639	0.0444782	0.0429252	0.0401813	0.0557702	0.0682112	0.0717348	0.0453151	0.0581875	0.104283	0.0618609	0.0559567	0.0530937	0.067953	0.0475117	0.0563702	0.0645047	0.0406313	0.0533468	0.107546	0.0444662	0.0559771	0.0567002	0.0496526	0.0646238	0.0667527	0.0558243	0.0489659	0.049164	0.0298678	0.0303579	0.0399548
0.0374248	0.0368221	0.0530531	0.0514999	0.0580979	0.0620653	0.0454007	0.0509753	0.0259557	0.0337073	0.0396829	0.0448986	0.0441145	0.0381674	0.0482876	0.0461535	0.0471823	0.0909651	0.0478797	0.0337486	0.0407327	0.0237811	0.0096053	0.0303202	0.0660833	0.019186	0.0387561	0.0758085	0.053533	0.0435601	0.054211	0.0586538	0.0591724	0.0532016	0.0431562	0.0282101	0.0411848	0.0995512	0.0275846	0.0321206	0.0453454	0.0360886	0.0332957	0.0318539	0.0495062	0.0536061	0.0353041	0.0316893	0.0189883	0.0246918
0.0963589	0.0475156	0.0672418	0.108058	0.104531	0.104622	0.0549917	0.082049	0.0498715	0.0429089	0.0381704	0.0605067	0.0558532	0.0519013	0.0853241	0.0657324	0.0532248	0.0910525	0.0561922	0.0339877	0.0665162	0.0334924	0.0549676	0.0532465	0.0883352	0.046609	0.0668761	0.0791029	0.0531986	0.0762386	0.097864	0.0744098	0.105318	0.0741161	0.0633224	0.0552126	0.0477705	0.0734701	0.0432509	0.0733541	0.0789924	0.0694751	0.06736	0.0632039	0.0680433	0.0641514	0.0742589	0.043692	0.0343936	0.0732581
0.0841432	0.0613687	0.0699769	0.118309	0.116415	0.11907	0.0745226	0.0869562	0.0593984	0.0710916	0.0670802	0.0710244	0.0685196	0.0588666	0.119844	0.0648222	0.0567526	0.113424	0.0899344	0.0334436	0.0808633	0.0641518	0.0780942	0.0639422	0.0867379	0.0461845	0.0825565	0.0981387	0.0718351	0.0860629	0.119204	0.0707472	0.09544	0.0823659	0.089326	0.0693002	0.057595	0.0971349	0.0717387	0.0825036	0.0749814	0.0805115	0.0493959	0.0746415	0.0693434	0.0586399	0.0662903	0.0483755	0.0534767	0.0654698
0.0996833	0.117404	0.0683255	0.114109	0.140698	0.143325	0.0971114	0.118085	0.0579024	0.0949854	0.0741535	0.0947043	0.105528	0.0444335	0.112406	0.0896042	0.0896242	0.149903	0.089632	0.087208	0.0935805	0.0715104	0.0981533	0.0836376	0.140013	0.0821546	0.0975532	0.153486	0.0675243	0.107466	0.115035	0.0520671	0.0905703	0.0960602	0.0834848	0.108912	0.0974199	0.0994353	0.0778173	0.0954136	0.0644411	0.102	0.0892228	0.105537	0.079237	0.103895	0.11671	0.0709144	0.0727812	0.0857383
0.083801	0.0723969	0.070857	0.113203	0.130593	0.127541	0.0736376	0.0833256	0.0517091	0.0716638	0.0348117	0.0590805	0.0915866	0.0445822	0.0962949	0.0826629	0.078207	0.118896	0.0738657	0.0491539	0.0871707	0.0767756	0.0715632	0.0677284	0.0713207	0.0697045	0.0830763	0.0703364	0.0497202	0.090494	0.106622	0.0613193	0.0933591	0.0774883	0.087023	0.0832355	0.0611945	0.0780525	0.0635334	0.0897183	0.0624478	0.0630941	0.0466981	0.0579323	0.0631142	0.0649251	0.080829	0.0651723	0.0555953	0.0879697
0.0440108	0.030869	0.0397458	0.0599961	0.0623665	0.0619223	0.0689657	0.0524477	0.0232333	0.0401453	0.00122734	0.0406295	0.0243965	0.0193102	0.0437922	0.0491152	0.0264795	0.112247	0.0238898	0.0141013	0.0447367	0.0412461	0.0484603	0.037642	0.0348933	0.0319105	0.0348715	0.04132	0.0411391	0.0333278	0.0537795	0.0712885	0.0675899	0.046913	0.0454665	0.0367797	0.0340096	0.0746576	0.0335981	0.056532	0.044178	0.0439258	0.0391944	0.036837	0.0254602	0.0369669	0.0436168	0.0357547	0.0285879	0.0497382
0.0737237	0.0783653	0.0697393	0.0948687	0.124684	0.12476	0.0721005	0.0760822	0.0479799	0.0589343	0.0231564	0.0535242	0.110216	0.0502111	0.087465	0.0913751	0.0876338	0.121022	0.0795125	0.0456536	0.0895614	0.0726626	0.0660211	0.0578662	0.0508622	0.0624148	0.062596	0.0652409	0.0607365	0.0791323	0.0913071	0.0564544	0.085019	0.0846927	0.102236	0.0694996	0.0624055	0.0921063	0.0507284	0.0760979	0.043208	0.0528939	0.0524475	0.0548572	0.0622714	0.0616887	0.0614257	0.0465559	0.0391379	0.0731369
0.0959152	0.103029	0.112359	0.130456	0.158733	0.155029	0.134989	0.117209	0.0739775	0.0944228	0.0475355	0.0965556	0.135201	0.0387582	0.132547	0.0968971	0.103664	0.190583	0.100967	0.099413	0.0889321	0.0777162	0.103984	0.104871	0.129437	0.0869332	0.126985	0.159817	0.0660402	0.129977	0.133326	0.0767581	0.119598	0.105021	0.110295	0.12006	0.0868095	0.0706849	0.0865115	0.128223	0.0850593	0.0880566	0.0878469	0.107525	0.0945998	0.10265	0.115928	0.0821181	0.0890546	0.115427
0.109119	0.140145	0.102896	0.143831	0.161883	0.188504	0.0791409	0.115026	0.0762656	0.0953102	0.0499453	0.0722726	0.135425	0.0618523	0.126507	0.11239	0.105354	0.144041	0.135525	0.0836	0.127807	0.136328	0.107909	0.0898274	0.0946826	0.0711709	0.102315	0.115664	0.0787218	0.116063	0.123737	0.0533458	0.0724336	0.0970214	0.113405	0.0868235	0.0904665	0.0886994	0.0917701	0.118475	0.0637953	0.090044	0.0739979	0.0853568	0.0855811	0.0763938	0.102782	0.0749639	0.0706967	0.114041
0.0879599	0.127063	0.103681	0.12285	0.152286	0.16723	0.0956872	0.131823	0.0772646	0.0818646	0.068711	0.115079	0.112504	0.063074	0.143655	0.101689	0.108436	0.130041	0.103868	0.0812358	0.0834772	0.0837074	0.109858	0.118879	0.201596	0.0795225	0.132886	0.246081	0.0924431	0.120212	0.138811	0.0811642	0.116091	0.0881639	0.120259	0.12393	0.100839	0.109604	0.0769938	0.141592	0.088776	0.0873641	0.0785041	0.0871023	0.0832678	0.0976308	0.140039	0.0752355	0.0861887	0.112952
0.0720807	0.149838	0.116718	0.12633	0.153971	0.166543	0.106459	0.112841	0.0862555	0.0729464	0.0649487	0.0925792	0.117989	0.0795377	0.126521	0.104249	0.0997635	0.134932	0.115983	0.0657101	0.0801003	0.0735064	0.0997131	0.0794063	0.144689	0.0748885	0.133334	0.174556	0.0776975	0.135621	0.117499	0.0445158	0.114975	0.0975248	0.123131	0.11704	0.0944949	0.0907849	0.10565	0.125128	0.0923003	0.114325	0.0989897	0.0865001	0.0937271	0.103144	0.128148	0.0766255	0.0991322	0.117169
0.0977894	0.178101	0.13656	0.123569	0.160566	0.174168	0.0839641	0.126289	0.0973883	0.0853286	0.0676063	0.0919224	0.117545	0.0531892	0.131482	0.120272	0.105117	0.0595913	0.136561	0.0648921	0.0784185	0.0874477	0.156692	0.0923112	0.121838	0.0802182	0.114042	0.129104	0.0643448	0.106649	0.114288	0.0453763	0.0802594	0.101477	0.123244	0.0834037	0.0899584	0.0812991	0.0770657	0.104221	0.0793031	0.0749013	0.0916769	0.117846	0.0852016	0.0829649	0.0945489	0.065719	0.0782879	0.10905
0.140365	0.147974	0.372187	0.246808	0.279971	0.254293	0.110465	0.185043	0.128349	0.108297	0.0795697	0.103539	0.171952	0.0838189	0.26593	0.191659	0.330236	0.0808804	0.182367	0.109575	0.114412	0.108932	0.137116	0.111672	0.102358	0.126017	0.195211	0.116099	0.10494	0.213139	0.179768	0.0565752	0.182541	0.118348	0.124577	0.159786	0.169184	0.0825639	0.15707	0.153865	0.0870658	0.179916	0.149055	0.133297	0.140972	0.179404	0.178672	0.153552	0.115397	0.238359
0.124825	0.146331	0.136008	0.172682	0.249772	0.25424	0.118643	0.154873	0.104704	0.138033	0.0829696	0.150726	0.201444	0.0653532	0.191055	0.178148	0.133639	0.160111	0.168683	0.131751	0.141458	0.128533	0.160794	0.104493	0.171329	0.142591	0.148801	0.15952	0.114482	0.166378	0.153968	0.0516302	0.122165	0.103088	0.1257	0.134128	0.109933	0.111741	0.145278	0.169806	0.114694	0.148605	0.129508	0.147437	0.160356	0.124453	0.20729	0.100273	0.14765	0.161502
0.115225	0.145214	0.176917	0.163571	0.212861	0.205093	0.112435	0.180908	0.138812	0.149798	0.0922455	0.11904	0.158664	0.0606222	0.203426	0.158168	0.146779	0.115564	0.17451	0.13225	0.102482	0.106679	0.152738	0.123145	0.15673	0.125527	0.197572	0.133887	0.127196	0.187289	0.176266	0.0737387	0.138056	0.102588	0.151748	0.155927	0.170279	0.122061	0.152309	0.182857	0.116635	0.188602	0.147083	0.162061	0.186359	0.143144	0.249781	0.1824	0.169189	0.223652
0.149016	0.167014	0.189441	0.170463	0.231445	0.270482	0.113234	0.214383	0.149722	0.157632	0.121229	0.145343	0.177204	0.0859671	0.282281	0.188094	0.180733	0.115388	0.188701	0.123772	0.104857	0.121713	0.166756	0.132527	0.157892	0.140607	0.237144	0.153018	0.154405	0.221687	0.202746	0.0600498	0.163296	0.124458	0.166663	0.186778	0.19713	0.102172	0.181297	0.201144	0.123911	0.226707	0.162764	0.198698	0.22174	0.170599	0.279235	0.16851	0.179039	0.310682
0.139636	0.167552	0.196156	0.177194	0.240167	0.278322	0.128613	0.170646	0.118017	0.127247	0.0784437	0.11124	0.159726	0.0802118	0.277584	0.225069	0.184289	0.124329	0.308413	0.105187	0.129051	0.121397	0.154781	0.124546	0.120139	0.109093	0.177063	0.147168	0.144062	0.193382	0.16925	0.056297	0.152457	0.09283	0.125387	0.150535	0.122591	0.096411	0.140516	0.165854	0.136567	0.168213	0.114221	0.14088	0.150241	0.132665	0.19739	0.126253	0.149082	0.2096
0.103358	0.108304	0.106707	0.134879	0.176352	0.173222	0.10375	0.18269	0.116812	0.137869	0.0878027	0.156178	0.120037	0.0675707	0.137048	0.111215	0.0986685	0.110017	0.0987043	0.0686987	0.0949181	0.102599	0.100482	0.128936	0.199713	0.103531	0.120584	0.152495	0.0910428	0.129635	0.126782	0.0782604	0.110584	0.076752	0.0797501	0.13563	0.119059	0.0987676	0.107177	0.17714	0.117634	0.0982611	0.0990027	0.139566	0.113741	0.0938196	0.172231	0.0799811	0.0945756	0.121392
0.129183	0.112285	0.121305	0.169868	0.208029	0.199187	0.131095	0.213565	0.138635	0.181111	0.121305	0.215383	0.142063	0.06973	0.153741	0.131295	0.120643	0.139747	0.127082	0.0918828	0.096962	0.10476	0.125427	0.108796	0.343755	0.149556	0.134048	0.215793	0.0801498	0.152479	0.160897	0.0851553	0.147059	0.0965503	0.109251	0.136511	0.117183	0.098675	0.162407	0.201338	0.143917	0.159018	0.1468	0.208636	0.143745	0.118005	0.248586	0.107789	0.135324	0.150005
0.141331	0.150215	0.173202	0.181841	0.253611	0.240748	0.112421	0.251731	0.151499	0.194746	0.131111	0.213402	0.192465	0.0920931	0.21603	0.1536	0.165794	0.126789	0.160944	0.118831	0.108328	0.125924	0.156743	0.121844	0.280233	0.1773	0.214897	0.193978	0.121307	0.205067	0.18175	0.0675873	0.16646	0.124025	0.162927	0.187205	0.132363	0.122987	0.195407	0.234895	0.150827	0.232434	0.177426	0.232009	0.186471	0.148765	0.299203	0.172782	0.212278	0.211032
0.1345	0.205547	0.184838	0.19458	0.237062	0.245823	0.151213	0.193248	0.126217	0.143303	0.0981789	0.136518	0.158702	0.0851179	0.228607	0.184914	0.184968	0.147568	0.177631	0.114349	0.116549	0.138371	0.173874	0.12406	0.213499	0.135749	0.18537	0.222826	0.102638	0.191643	0.193698	0.0804491	0.151549	0.126253	0.180671	0.158868	0.160462	0.143366	0.134614	0.196049	0.131466	0.154409	0.134022	0.146634	0.142961	0.1173	0.200599	0.153876	0.141232	0.201585
0.138967	0.162332	0.170849	0.190261	0.251333	0.263046	0.12544	0.181759	0.132017	0.14305	0.0950128	0.167701	0.184742	0.0839063	0.218617	0.184738	0.164099	0.143277	0.153446	0.119638	0.133169	0.128079	0.154127	0.132884	0.198611	0.16526	0.202323	0.166517	0.13491	0.213706	0.178063	0.0919199	0.177668	0.121695	0.147841	0.146436	0.136148	0.0997666	0.174388	0.195833	0.10771	0.190362	0.152405	0.180039	0.163387	0.153772	0.247541	0.146755	0.184503	0.216168
0.131518	0.098007	0.262809	0.162343	0.221602	0.201337	0.0920198	0.123259	0.0757579	0.102614	0.076754	0.0886439	0.191216	0.0662666	0.199868	0.283563	0.311356	0.0711065	0.130628	0.061	0.107339	0.0953443	0.101917	0.0796213	0.108588	0.104272	0.119115	0.0950778	0.0712655	0.11302	0.135941	0.0536203	0.103169	0.0719336	0.0669918	0.1241	0.113307	0.0923145	0.119684	0.10338	0.0533389	0.12701	0.104009	0.107061	0.106106	0.0955115	0.147573	0.111779	0.105016	0.153302
0.121593	0.0696311	0.0864916	0.14947	0.120068	0.140445	0.0335592	0.0761996	0.073849	0.0419217	0.0317182	0.0497533	0.0769993	0.0510191	0.0892057	0.0793269	0.080417	0.0554163	0.0889889	0.0614239	0.0683833	0.0682224	0.0728406	0.0759337	0.0447334	0.0679911	0.0961574	0.0638134	0.0591473	0.0871108	0.0985417	0.0590451	0.0785871	0.0597952	0.0753917	0.0728186	0.0488386	0.0618435	0.0611721	0.0804605	0.0689527	0.066824	0.0760447	0.0621909	0.0675535	0.0599021	0.0740198	0.0494445	0.0530867	0.0849896
0.0916698	0.0663	0.112212	0.143555	0.157177	0.191519	0.0681838	0.0836972	0.062415	0.0650969	0.0289529	0.0339144	0.0913423	0.0681489	0.0687289	0.0473593	0.0772667	0.0522001	0.0804111	0.0672414	0.0932044	0.0704472	0.0649248	0.0693518	0.0553841	0.0534869	0.0843171	0.0761487	0.052445	0.0989853	0.0746643	0.042293	0.104487	0.0569397	0.0900572	0.0701884	0.0491795	0.0691429	0.0706724	0.0901496	0.0459418	0.0827112	0.0663324	0.0589363	0.0732569	0.0995847	0.0863078	0.0527959	0.0602122	0.0916947
0.0245373	0.00720998	0.0102857	0.0313047	0.0383632	0.0328426	0.0200693	0.0376571	0.0294092	0.0221807	0.012757	0.0237964	0.0158566	0.0703809	0.034184	0.0199266	0.0195396	0.026093	0.0221285	0.0162911	0.0122074	0.0310631	0.0156391	0.0261077	0.0166287	0.0120482	0.0242161	0.00698576	0.0315334	0.0427964	0.0445611	0.0174825	0.0575953	0.00457257	0.0109607	0.0285244	0.019403	0.0287144	0.0352537	0.0244682	0.0288662	0.0241997	0.0100998	0.0151765	0.0431447	0.0157699	0.0345184	0.0299157	0.0329955	0.0346702
0.123014	0.115725	0.117915	0.148153	0.199217	0.174064	0.0972312	0.107622	0.0968849	0.0878655	0.0707283	0.0623196	0.130007	0.0393752	0.121442	0.11795	0.10458	0.0933565	0.11827	0.121569	0.238985	0.0755152	0.156604	0.0996636	0.0905022	0.0754237	0.106558	0.0932376	0.0642238	0.104152	0.108228	0.0331672	0.0980125	0.0675266	0.0799215	0.094807	0.0924546	0.0648622	0.0995135	0.113146	0.0614879	0.0886669	0.080406	0.102755	0.0906147	0.0911754	0.12173	0.103046	0.0900809	0.114794
0.0893278	0.230723	0.0932888	0.114545	0.153899	0.163849	0.122299	0.107563	0.0818935	0.071197	0.046193	0.0728838	0.105286	0.0687776	0.0868281	0.0998242	0.0926915	0.114475	0.111199	0.0781707	0.066728	0.0857608	0.10774	0.0695389	0.0793512	0.0650171	0.0843707	0.0841628	0.070481	0.0893321	0.113883	0.0758369	0.0794988	0.080635	0.097988	0.0742221	0.0896237	0.0689885	0.0740017	0.105711	0.0688021	0.0783439	0.095214	0.0843467	0.0744451	0.0728438	0.110229	0.0727674	0.0716051	0.0889101
0.14073	0.143092	0.153335	0.182479	0.250896	0.333365	0.103764	0.1316	0.10146	0.116562	0.0789686	0.10691	0.213389	0.0734374	0.162299	0.199629	0.15196	0.0925118	0.252542	0.197161	0.165248	0.127911	0.123183	0.0838868	0.098603	0.112497	0.121127	0.104027	0.109	0.137129	0.114577	0.0545922	0.0906989	0.0849793	0.0974632	0.118418	0.128951	0.0862936	0.137468	0.125211	0.10211	0.145652	0.105169	0.131128	0.111137	0.122603	0.16128	0.124834	0.118389	0.149249
0.0754183	0.127393	0.0913898	0.108146	0.145978	0.138877	0.127244	0.113238	0.091815	0.082435	0.0496433	0.0755628	0.13762	0.0539939	0.104376	0.103613	0.0845223	0.123647	0.0857661	0.16326	0.072794	0.0632388	0.180505	0.0932551	0.104764	0.0667826	0.101256	0.0794375	0.0901889	0.101137	0.111541	0.0620411	0.0785269	0.0868051	0.106415	0.110405	0.0842943	0.0718828	0.0846041	0.103062	0.0750813	0.0976195	0.0653093	0.086417	0.101361	0.103102	0.100514	0.0714389	0.0995065	0.102696
0.0647613	0.0557196	0.0922743	0.101008	0.148185	0.124282	0.11447	0.0800484	0.0526895	0.0718695	0.0258043	0.0499343	0.0551013	0.0640902	0.0578335	0.0438532	0.0839782	0.0663233	0.0434891	0.0737051	0.0343549	0.0254886	0.0539638	0.0522712	0.0636068	0.0511911	0.0664145	0.0425407	0.0481462	0.0891129	0.0598928	0.047647	0.0968988	0.04338	0.071692	0.075662	0.0523499	0.0511674	0.0379962	0.0907345	0.0561942	0.0580059	0.0693536	0.057716	0.0603459	0.0723552	0.072453	0.0450816	0.0649997	0.0876347
0.0953764	0.1216	0.139069	0.126396	0.170978	0.170262	0.0821492	0.13844	0.102034	0.0925419	0.0794025	0.0806453	0.114357	0.0738364	0.159722	0.11839	0.135071	0.0792244	0.124985	0.0919649	0.0503753	0.0700589	0.109247	0.0867873	0.123016	0.0983283	0.254972	0.120925	0.0884356	0.220904	0.133503	0.0594048	0.147042	0.134957	0.304762	0.147376	0.181786	0.127372	0.105904	0.152316	0.0927748	0.159591	0.106624	0.121523	0.15523	0.108249	0.148746	0.138384	0.129296	0.152706
0.0683566	0.0703898	0.0942393	0.0887954	0.119846	0.117243	0.0747496	0.106655	0.0683305	0.0880035	0.0781761	0.0904895	0.0876927	0.0490765	0.126453	0.0699956	0.0844736	0.0654715	0.0948107	0.0510246	0.060271	0.0574602	0.0621754	0.0893321	0.094061	0.101795	0.194705	0.0895617	0.0773039	0.187925	0.152367	0.0850277	0.154344	0.156744	0.240646	0.108455	0.08679	0.133143	0.0810826	0.169088	0.0673793	0.140159	0.139444	0.095511	0.0958952	0.090476	0.129025	0.104462	0.0935751	0.136852
0.0636327	0.0573153	0.0710437	0.101585	0.127465	0.125289	0.107317	0.0633466	0.0440283	0.0399181	0.0428837	0.0399636	0.0370357	0.0789596	0.0677452	0.0430362	0.063829	0.108709	0.0539331	0.0457	0.0690049	0.0800468	0.0517149	0.0476974	0.051144	0.0353443	0.0596237	0.0636334	0.0561089	0.0847348	0.0772899	0.0645489	0.0847059	0.0443427	0.0405574	0.0780733	0.0414547	0.069496	0.0480394	0.069955	0.0479341	0.0605453	0.046818	0.0342957	0.0603513	0.0718366	0.0733015	0.0485311	0.0277957	0.061196
0.0339341	0.0246361	0.0400671	0.0675115	0.071332	0.0685098	0.038257	0.0480379	0.0225449	0.0444454	0.0192795	0.0333809	0.0479384	0.0494324	0.0491934	0.0476996	0.049181	0.0601917	0.0315977	0.0413948	0.0384471	0.0451872	0.0280172	0.0412061	0.0598115	0.0350188	0.0461579	0.0442755	0.0248226	0.0206201	0.0658721	0.0565929	0.0725401	0.0594694	0.0526689	0.0512911	0.0239016	0.054159	0.0286708	0.0615807	0.0534548	0.0362267	0.0396963	0.0305031	0.0264019	0.0203094	0.0448557	0.00762809	0.0248889	0.0477323
0.0431677	0.0364894	0.0299696	0.0551165	0.0665694	0.0590119	0.0309882	0.0411575	0.0463914	0.0337549	0.0220001	0.0405336	0.0467832	0.0606871	0.0447501	0.0279812	0.0333556	0.03082	0.0365996	0.0260926	0.0393074	0.0376773	0.0123004	0.0426466	0.0344176	0.0397918	0.0531275	0.0345628	0.0406413	0.0489014	0.0354672	0.0629916	0.0342703	0.0307419	0.0383094	0.0527939	0.0164089	0.0337218	0.00539764	0.0570341	0.0463996	0.0182396	0.0383777	0.0419901	0.0277635	0.0330056	0.0373994	0.0259328	0.0213221	0.0391108
0.0694418	0.0257707	0.0593198	0.0619184	0.0647474	0.0690573	0.0338458	0.0679513	0.0290914	0.0461497	0.0274793	0.0469762	0.0368803	0.0621774	0.043347	0.0564203	0.0576755	0.0490605	0.036699	0.0346098	0.0449006	0.0408827	0.028884	0.0556062	0.0414081	0.0714975	0.0630223	0.0490642	0.0470788	0.0503182	0.0615966	0.0360136	0.0719933	0.0472556	0.0674328	0.0444338	0.0415054	0.0632846	0.0539762	0.0954675	0.0649642	0.0556893	0.0627633	0.0447288	0.0403999	0.042653	0.0413289	0.0348524	0.037013	0.0562924
0.0533523	0.0440344	0.0388751	0.0700785	0.0825514	0.0800401	0.0464322	0.0651655	0.0469782	0.0432846	0.0353709	0.0226657	0.0410889	0.0829367	0.0597809	0.0407264	0.0550508	0.0729665	0.0570232	0.0200223	0.0389848	0.0499079	0.0419255	0.0884229	0.0380831	0.0514089	0.0399924	0.0269575	0.0438875	0.0374928	0.0699577	0.0465498	0.057547	0.0457869	0.0399252	0.0405862	0.0418786	0.0417943	0.0483899	0.0786045	0.0637809	0.0367084	0.0603701	0.062169	0.0425589	0.0391302	0.0518277	0.0214469	0.0162501	0.0489558
0.0910012	0.054805	0.0638205	0.0797573	0.0933988	0.103175	0.0973821	0.121007	0.0666568	0.085912	0.0455713	0.044396	0.0843045	0.0526071	0.0805538	0.0776707	0.0618922	0.0945552	0.078755	0.0586407	0.0544253	0.0340133	0.067728	0.106038	0.0794255	0.07342	0.0653344	0.0639628	0.0411753	0.0842355	0.0903302	0.0632538	0.108744	0.0746312	0.0488927	0.0887798	0.0792183	0.0714051	0.094651	0.101308	0.0906775	0.0648118	0.0746288	0.0943456	0.055515	0.071534	0.0884679	0.0686156	0.052434	0.074524
0.0856447	0.042712	0.0641742	0.0880671	0.0862439	0.0808044	0.0525968	0.0954316	0.0533413	0.0734282	0.0381818	0.0621612	0.0742807	0.0616328	0.088089	0.0564172	0.0649322	0.0482985	0.0666302	0.0459432	0.0547641	0.0391565	0.0615006	0.0500876	0.0636862	0.0571088	0.0496567	0.0631661	0.0277723	0.059764	0.0942769	0.0347956	0.0656283	0.0540793	0.0733149	0.0573888	0.0452937	0.102547	0.0642381	0.10033	0.0834941	0.062651	0.0672245	0.0581227	0.0409812	0.0544983	0.0748159	0.0466841	0.0362799	0.0651637
0.116766	0.0823048	0.117122	0.142444	0.159015	0.164407	0.0889699	0.116414	0.0878684	0.0852923	0.0965322	0.0907027	0.104349	0.0738766	0.141247	0.0861208	0.111591	0.0988677	0.112164	0.0511166	0.0717868	0.0828806	0.0915842	0.0807851	0.10335	0.104747	0.10561	0.0966114	0.0729567	0.119707	0.126957	0.0693196	0.138226	0.0947694	0.0911675	0.0961516	0.0693362	0.0906802	0.0885565	0.131901	0.117074	0.0941885	0.122227	0.13039	0.0848011	0.0870744	0.127536	0.090511	0.0782462	0.113789
0.101787	0.0753303	0.102699	0.127786	0.157446	0.153161	0.0853011	0.150667	0.0992436	0.119181	0.0992828	0.127792	0.101089	0.0622335	0.116674	0.083243	0.10162	0.0811982	0.102589	0.0540754	0.063981	0.0891092	0.0830579	0.0722005	0.125011	0.121735	0.109609	0.111474	0.095774	0.135171	0.119003	0.0710043	0.125953	0.0966341	0.0944028	0.111346	0.10483	0.0781943	0.112747	0.138695	0.102652	0.0958097	0.12674	0.141942	0.0866518	0.0776861	0.137559	0.0773877	0.0818776	0.127568
0.0802288	0.0462734	0.0630736	0.111775	0.110967	0.117438	0.0649046	0.081117	0.0488848	0.0603111	0.0597113	0.0762997	0.0760989	0.0467619	0.0696477	0.0678848	0.0495394	0.107662	0.0525663	0.0472625	0.0732332	0.0705081	0.0695897	0.059323	0.098815	0.0466539	0.0644725	0.105316	0.0468584	0.0749063	0.0911842	0.0515466	0.10589	0.0672483	0.0872951	0.0908851	0.0557274	0.0644168	0.071687	0.0777028	0.0554595	0.0533164	0.0511993	0.0722698	0.0531563	0.0769678	0.071417	0.0466863	0.0478193	0.0592287
0.118422	0.116962	0.127811	0.137317	0.169656	0.177398	0.112648	0.161079	0.166368	0.0997165	0.0835366	0.0947417	0.120622	0.092821	0.128118	0.101379	0.107392	0.121229	0.109616	0.0717731	0.0853922	0.0862825	0.0847152	0.389033	0.119657	0.10571	0.0955541	0.102761	0.0769477	0.108287	0.130096	0.0528666	0.115008	0.0761557	0.0775112	0.130182	0.11543	0.073217	0.111083	0.160208	0.0921805	0.0834067	0.115459	0.120497	0.0786937	0.0999976	0.122046	0.0941802	0.0737186	0.098018
0.104602	0.108204	0.116696	0.137406	0.172461	0.166983	0.0957998	0.15722	0.114516	0.0755488	0.0557141	0.0872354	0.135103	0.0837318	0.119055	0.0945606	0.100627	0.113779	0.103999	0.0925384	0.0862925	0.0585168	0.101199	0.416705	0.127098	0.1084	0.0987965	0.117384	0.0727556	0.102832	0.134285	0.0538234	0.1257	0.058242	0.0849406	0.117629	0.0895306	0.0758118	0.0760571	0.157632	0.0821774	0.0929354	0.107181	0.125928	0.0790252	0.0837236	0.113053	0.0774255	0.0876972	0.113205
0.135501	0.138192	0.128466	0.161593	0.216938	0.223635	0.123398	0.196462	0.139533	0.120407	0.0842743	0.126134	0.16913	0.0721558	0.168788	0.153918	0.153019	0.180877	0.125205	0.119248	0.129449	0.108162	0.143318	0.194936	0.257654	0.12726	0.1458	0.256174	0.0989996	0.162263	0.164195	0.0772257	0.160421	0.104917	0.127487	0.170497	0.132792	0.117404	0.132194	0.210402	0.127802	0.141697	0.125392	0.151989	0.130968	0.114862	0.184874	0.110251	0.114073	0.153781
0.0607417	0.021256	0.0300249	0.0546982	0.06706	0.0600626	0.021272	0.0308439	0.0331732	0.0108621	0.00485713	0.0173972	0.0351336	0.0263276	0.0287572	0.0468784	0.0387623	0.0468578	0.0213009	0.0195906	0.041063	0.0256142	0.0284457	0.0324955	0.0238706	0.0292784	0.0366265	0.0354339	0.0468411	0.0245686	0.0322887	0.0585891	0.0335438	0.0313955	0.0591883	0.0180027	0.00749923	0.0592444	0.0219568	0.0217877	0.0302804	0.0173836	0.0299249	0.0323507	0.0366409	0.0257446	0.0110908	0.026284	0.00622916	0.0269591
0.0839486	0.0649933	0.0494484	0.0947404	0.117829	0.0963442	0.0694905	0.0822689	0.0536041	0.0610389	0.0524662	0.0685639	0.0740612	0.0281274	0.0749206	0.0597658	0.0493252	0.0739444	0.0759081	0.0590807	0.0929193	0.0691821	0.0750345	0.0534387	0.0641949	0.043447	0.0698779	0.0888533	0.0392589	0.0507506	0.0818968	0.0529493	0.0818667	0.0622236	0.0697004	0.0521292	0.0465295	0.0695303	0.0412058	0.0766332	0.0660569	0.0505868	0.0364105	0.0592518	0.0562222	0.0511361	0.0564293	0.0368315	0.0275057	0.0464115
0.0663653	0.0311806	0.0291036	0.062621	0.0370364	0.0363571	0.032433	0.0466666	0.0367933	0.0267455	0.00140754	0.0333897	0.041895	0.0280249	0.0160924	0.0248627	0.021434	0.0457365	0.0260593	0.0063884	0.0249282	0.0489879	0.0206188	0.0252481	0.0474239	0.0512664	0.0217715	0.0250461	0.024093	0.0367986	0.0248019	0.0538728	0.0422102	0.0316629	0.0537498	0.0218631	0.0143177	0.0530276	0.0300056	0.0528147	0.0356764	0.0220234	0.0508956	0.0528231	0.0224765	0.0330807	0.0131708	0.0237394	0.0071203	0.0318062
0.0716875	0.0516158	0.0438968	0.060303	0.066624	0.0740667	0.066845	0.104981	0.064932	0.0664419	0.0572416	0.0712762	0.0621945	0.0741173	0.0889133	0.0583776	0.0419495	0.0828784	0.076162	0.0434209	0.0479789	0.0629684	0.0350483	0.0561034	0.0730042	0.0795771	0.0608099	0.0556283	0.0392072	0.0676142	0.110149	0.079597	0.0847219	0.0637544	0.070731	0.0656306	0.0394236	0.0843458	0.0472051	0.102598	0.121408	0.0309934	0.125563	0.0841385	0.0422381	0.0453955	0.0587284	0.056344	0.0271625	0.0515348
0.0459554	0.0512056	0.0634945	0.0668539	0.0610324	0.0686429	0.0462181	0.0828529	0.0553165	0.0343404	0.0544324	0.0756384	0.0523241	0.0513858	0.0559341	0.0432357	0.0372317	0.0583208	0.0456741	0.0198336	0.0371939	0.0419731	0.024625	0.0448718	0.0361537	0.0434868	0.053051	0.0473971	0.0412816	0.0756288	0.0697299	0.0574856	0.067105	0.0525911	0.0535066	0.0525804	0.0427177	0.0253255	0.053029	0.0575605	0.0400125	0.0559246	0.0769356	0.0616977	0.0627785	0.0521501	0.0406275	0.0237728	0.0379055	0.0634991
Neurite density index
ROI_1	ROI_2	ROI_3	ROI_4	ROI_5	ROI_6	ROI_7	ROI_8	ROI_9	ROI_10	ROI_11	ROI_12	ROI_13	ROI_14	ROI_15	ROI_16	ROI_17	ROI_18	ROI_19	ROI_20	ROI_21	ROI_22	ROI_23	ROI_24	ROI_25	ROI_26	ROI_27	ROI_28	ROI_29	ROI_30	ROI_31	ROI_32	ROI_33	ROI_34	ROI_35	ROI_36	ROI_37	ROI_38	ROI_39	ROI_40	ROI_41	ROI_42	ROI_43	ROI_44	ROI_45	ROI_46	ROI_47	ROI_48	ROI_49	ROI_50
1	0.293014	0.117993	0.746047	0.615573	0.569034	0.427225	0.206704	0.0660836	0.0603284	0.0592141	0.107834	0.343825	0.392146	0.415032	0.208149	0.100668	0.423383	0.26866	0.339766	0.385368	0.443528	0.170404	0.0825061	0.203521	0.0331636	0.175938	0.406106	0.102525	0.233885	0.482703	0.0789743	0.278133	0.166204	0.188448	0.166165	0.228882	0.0422949	0.0990023	0.204395	0.118296	0.0775194	0.0921059	0.049418	0.124191	0.135317	0.115678	0.203169	0.0923262	0.225463
0.293014	1	0.0228959	0.370363	0.428527	0.477784	0.358642	0.165562	0.0212189	0.0521525	0.0569473	0.108922	0.282242	0.262663	0.337274	0.231412	0.112092	0.439232	0.31323	0.330271	0.342509	0.422959	0.294376	0.0311685	0.163684	0.0288706	0.139374	0.384384	0.0669572	0.147156	0.386452	0.0430424	0.169752	0.11036	0.150684	0.0920872	0.113247	0.0313595	0.0813148	0.0882049	0.0661536	0.0911933	0.0508212	0.0529558	0.0871842	0.126953	0.145146	0.199524	0.113234	0.253185
0.117993	0.0228959	1	0.140918	0.0959084	0.0549913	0.0377736	0.0404304	0.308982	0.135128	0.127933	0.12528	0.0400325	0.067783	0.0345942	0.0271153	0.159241	0.0312826	0.0185985	0.0284496	0.0289904	0.0291105	0.0884837	0.0467798	0.222185	0.117792	0.170716	0.0353558	0.128683	0.200367	0.0296994	0.175903	0.112205	0.11362	0.112237	0.0251367	0.144374	0.245389	0.0672873	0.106378	0.128118	0.0836218	0.141834	0.0975009	0.102189	0.0482861	0.114952	0.0493729	0.0603285	0.0344824
0.746047	0.370363	0.140918	1	0.765684	0.693076	0.499317	0.205586	0.0750365	0.0743936	0.0655933	0.134543	0.439881	0.411405	0.420362	0.250268	0.143707	0.494772	0.363406	0.413452	0.469408	0.532793	0.242287	0.0659956	0.23926	0.0559642	0.201336	0.444823	0.120293	0.261785	0.515471	0.0900412	0.286295	0.173891	0.246354	0.13237	0.213671	0.0593561	0.105743	0.168608	0.117572	0.104713	0.0900623	0.0709265	0.132993	0.179568	0.145138	0.221264	0.140736	0.276041
0.615573	0.428527	0.0959084	0.765684	1	0.800656	0.570682	0.203882	0.0369642	0.0754543	0.057	0.154577	0.525759	0.400372	0.474173	0.281682	0.134224	0.575573	0.409645	0.487848	0.546019	0.629026	0.285659	0.0523901	0.227375	0.0538852	0.192584	0.50732	0.120788	0.245306	0.583162	0.0726355	0.259546	0.160329	0.233433	0.123684	0.194941	0.0450377	0.100695	0.15669	0.116986	0.113699	0.0842758	0.0756368	0.125119	0.210661	0.167463	0.249488	0.159544	0.322871
0.569034	0.477784	0.0549913	0.693076	0.800656	1	0.601237	0.202794	0.0226989	0.054576	0.0536129	0.133642	0.467328	0.388381	0.486121	0.291083	0.114344	0.663183	0.451032	0.525654	0.588231	0.704785	0.270646	0.0496957	0.210514	0.0429423	0.169403	0.536685	0.0824806	0.199271	0.623718	0.0557396	0.234459	0.132373	0.212041	0.126948	0.172532	0.034072	0.0879186	0.136413	0.0981961	0.102186	0.0622157	0.064675	0.103747	0.184125	0.155975	0.250303	0.149323	0.3376
0.427225	0.358642	0.0377736	0.499317	0.570682	0.601237	1	0.13473	0.0191851	0.0397581	0.0392865	0.0844397	0.291931	0.326743	0.39105	0.199305	0.0556116	0.569493	0.271619	0.372391	0.355088	0.506248	0.198957	0.0399928	0.137531	0.0335908	0.140553	0.439745	0.0485952	0.171497	0.515946	0.0327062	0.175025	0.0825667	0.128408	0.107845	0.146372	0.019161	0.0722439	0.111134	0.0602288	0.0737781	0.0452172	0.0284051	0.0596704	0.0960083	0.0967684	0.171317	0.0748878	0.23317
0.206704	0.165562	0.0404304	0.205586	0.203882	0.202794	0.13473	1	0.0279568	0.18836	0.015362	0.163313	0.234257	0.256583	0.387878	0.188469	0.126708	0.175414	0.192908	0.17106	0.160907	0.160396	0.0800637	0.0463807	0.153436	0.0511096	0.184504	0.321179	0.132917	0.180444	0.269333	0.172177	0.193168	0.239896	0.243088	0.537421	0.252599	0.0704988	0.283695	0.252471	0.196486	0.246608	0.25266	0.111894	0.265647	0.254094	0.185901	0.31795	0.197794	0.351989
0.0660836	0.0212189	0.308982	0.0750365	0.0369642	0.0226989	0.0191851	0.0279568	1	0.17273	0.362449	0.214309	-0.00531819	0.0531007	0.0183936	0.0145047	0.0556437	0.0243133	-0.0013995	0.0075447	-0.00435949	0.0149477	0.0653785	0.0778566	0.207113	0.153549	0.165298	0.0147958	0.0744893	0.122305	0.00833526	0.156685	0.0773656	0.0525635	0.0245724	0.0415775	0.145631	0.228804	0.0410875	0.140049	0.140283	0.0590203	0.145148	0.119497	0.0599579	0.0167184	0.136054	0.016188	0.0171004	0.015092
0.0603284	0.0521525	0.135128	0.0743936	0.0754543	0.054576	0.0397581	0.18836	0.17273	1	0.129452	0.309973	0.0481263	0.0786032	0.059506	0.0519499	0.170087	0.0568962	0.0543064	0.0368637	0.0407376	0.0472125	0.0943902	0.0417377	0.233125	0.358889	0.209508	0.0721488	0.15121	0.202515	0.0435911	0.309383	0.0950905	0.188991	0.182107	0.0654384	0.108039	0.354061	0.223349	0.104197	0.176541	0.30252	0.313991	0.412461	0.229489	0.151202	0.271529	0.117819	0.202418	0.0841132
0.0592141	0.0569473	0.127933	0.0655933	0.057	0.0536129	0.0392865	0.015362	0.362449	0.129452	1	0.204134	0.00263603	0.0330536	0.0177083	0.0275098	0.060753	0.0504161	0.009732	0.0195348	0.0349413	0.048043	0.0694563	0.0395923	0.184372	0.133264	0.113904	0.0171512	0.0489178	0.107296	0.0184098	0.0881426	0.0572663	0.0427694	0.0051657	0.0296815	0.0613263	0.115847	0.0365491	0.10663	0.114801	0.0489195	0.117084	0.123269	0.0503714	0.0221227	0.131388	0.0328804	0.0166085	0.00343329
0.107834	0.108922	0.12528	0.134543	0.154577	0.133642	0.0844397	0.163313	0.214309	0.309973	0.204134	1	0.0957218	0.124617	0.12106	0.113703	0.174255	0.141612	0.0891305	0.0758211	0.0983649	0.121697	0.123896	0.0287405	0.278683	0.308444	0.201238	0.141568	0.128397	0.20558	0.0863292	0.217127	0.127467	0.152321	0.121894	0.0733139	0.108754	0.208984	0.163618	0.143183	0.174414	0.235405	0.254973	0.374191	0.178889	0.134538	0.304383	0.152959	0.145871	0.0979258
0.343825	0.282242	0.0400325	0.439881	0.525759	0.467328	0.291931	0.234257	-0.00531819	0.0481263	0.00263603	0.0957218	1	0.285284	0.432365	0.320975	0.132868	0.311785	0.452189	0.390317	0.384651	0.359521	0.177443	0.0182501	0.135365	0.00625393	0.107731	0.36801	0.106017	0.136731	0.430026	0.0520958	0.17718	0.147051	0.20997	0.141465	0.116207	0.0270189	0.113227	0.0857697	0.0728243	0.14345	0.0637143	0.0585455	0.149524	0.288841	0.149261	0.240883	0.19566	0.360044
0.392146	0.262663	0.067783	0.411405	0.400372	0.388381	0.326743	0.256583	0.0531007	0.0786032	0.0330536	0.124617	0.285284	1	0.425938	0.204643	0.121642	0.368339	0.293398	0.29599	0.284318	0.319819	0.147754	0.0668487	0.18044	0.0379687	0.205331	0.411316	0.0981784	0.253962	0.512301	0.127699	0.402005	0.275284	0.255414	0.186248	0.250802	0.0363278	0.112218	0.211861	0.158227	0.10106	0.113678	0.0654181	0.145684	0.155763	0.140055	0.22599	0.106813	0.283349
0.415032	0.337274	0.0345942	0.420362	0.474173	0.486121	0.39105	0.387878	0.0183936	0.059506	0.0177083	0.12106	0.432365	0.425938	1	0.305144	0.109302	0.408463	0.374454	0.395695	0.338658	0.400679	0.17015	0.0461605	0.14847	0.0270169	0.211385	0.536806	0.141103	0.238229	0.653201	0.0810457	0.281117	0.20564	0.266053	0.33202	0.262658	0.0231675	0.166245	0.190484	0.131814	0.146863	0.10245	0.0536043	0.218454	0.274911	0.141185	0.35179	0.18733	0.461751
0.208149	0.231412	0.0271153	0.250268	0.281682	0.291083	0.199305	0.188469	0.0145047	0.0519499	0.0275098	0.113703	0.320975	0.204643	0.305144	1	0.172675	0.239675	0.31427	0.274988	0.238036	0.240405	0.142402	0.0461016	0.147417	0.0114001	0.10371	0.282204	0.0759804	0.115147	0.263334	0.0350955	0.130887	0.10614	0.121016	0.106134	0.0722169	0.0194214	0.0803509	0.0675507	0.0546592	0.127395	0.0499044	0.0507773	0.114363	0.169054	0.152232	0.23005	0.131461	0.266334
0.100668	0.112092	0.159241	0.143707	0.134224	0.114344	0.0556116	0.126708	0.0556437	0.170087	0.060753	0.174255	0.132868	0.121642	0.109302	0.172675	1	0.102545	0.186223	0.0955871	0.0935227	0.0899031	0.123138	0.0532313	0.238846	0.116503	0.13936	0.100404	0.117403	0.162987	0.0924765	0.140257	0.1049	0.131032	0.166779	0.0479547	0.0696764	0.168064	0.128146	0.0521246	0.0731459	0.211341	0.0850856	0.163151	0.168984	0.13334	0.242567	0.172085	0.187073	0.107322
0.423383	0.439232	0.0312826	0.494772	0.575573	0.663183	0.569493	0.175414	0.0243133	0.0568962	0.0504161	0.141612	0.311785	0.368339	0.408463	0.239675	0.102545	1	0.361913	0.418851	0.47858	0.626221	0.23878	0.0401638	0.192448	0.0396598	0.151391	0.495375	0.0812218	0.199015	0.555878	0.0428908	0.213135	0.110968	0.151438	0.116419	0.135271	0.0221234	0.0757432	0.114488	0.0778189	0.103522	0.0606344	0.0570606	0.0906413	0.126615	0.146064	0.218741	0.107534	0.261086
0.26866	0.31323	0.0185985	0.363406	0.409645	0.451032	0.271619	0.192908	-0.0013995	0.0543064	0.009732	0.0891305	0.452189	0.293398	0.374454	0.31427	0.186223	0.361913	1	0.416338	0.372779	0.375309	0.154586	0.0288059	0.135924	0.019811	0.0925385	0.358279	0.0692291	0.13362	0.436585	0.047789	0.161303	0.130005	0.220941	0.101141	0.0886509	0.0222855	0.0760479	0.0481661	0.0461119	0.127144	0.0342852	0.0447825	0.113554	0.201448	0.142408	0.236734	0.136585	0.342089
0.339766	0.330271	0.0284496	0.413452	0.487848	0.525654	0.372391	0.17106	0.0075447	0.0368637	0.0195348	0.0758211	0.390317	0.29599	0.395695	0.274988	0.0955871	0.418851	0.416338	1	0.382411	0.461125	0.181096	0.0155536	0.130638	0.0137602	0.110286	0.425881	0.0591215	0.120235	0.492459	0.0324149	0.170761	0.0994272	0.17869	0.104114	0.102365	0.00535287	0.0752876	0.065316	0.0612014	0.0745456	0.0347324	0.0305009	0.078096	0.137621	0.108033	0.195661	0.110094	0.289733
0.385368	0.342509	0.0289904	0.469408	0.546019	0.588231	0.355088	0.160907	-0.00435949	0.0407376	0.0349413	0.0983649	0.384651	0.284318	0.338658	0.238036	0.0935227	0.47858	0.372779	0.382411	1	0.52013	0.204443	0.0301422	0.15681	0.0245638	0.105371	0.411478	0.0653093	0.137892	0.415042	0.0446145	0.173263	0.115504	0.153133	0.090124	0.108854	0.0287192	0.0744956	0.0967132	0.0636581	0.0904162	0.0364653	0.0481982	0.0743404	0.155643	0.112594	0.17096	0.102077	0.230261
0.443528	0.422959	0.0291105	0.532793	0.629026	0.704785	0.506248	0.160396	0.0149477	0.0472125	0.048043	0.121697	0.359521	0.319819	0.400679	0.240405	0.0899031	0.626221	0.375309	0.461125	0.52013	1	0.255247	0.0256903	0.189934	0.0371982	0.131139	0.469659	0.0739328	0.169812	0.517834	0.0381744	0.202459	0.101506	0.159173	0.106778	0.12386	0.0276739	0.0799753	0.0983319	0.0684342	0.0819068	0.0472706	0.0534428	0.0796368	0.138491	0.13058	0.199799	0.115039	0.260723
0.170404	0.294376	0.0884837	0.242287	0.285659	0.270646	0.198957	0.0800637	0.0653785	0.0943902	0.0694563	0.123896	0.177443	0.147754	0.17015	0.142402	0.123138	0.23878	0.154586	0.181096	0.204443	0.255247	1	0.0301978	0.171079	0.0514159	0.144457	0.201397	0.107674	0.18715	0.181709	0.0787398	0.131319	0.0935353	0.129717	0.0426455	0.105665	0.0650929	0.0582726	0.0738357	0.0768445	0.0793662	0.0627388	0.0890764	0.0806633	0.0940433	0.146201	0.115273	0.0930937	0.126465
0.0825061	0.0311685	0.0467798	0.0659956	0.0523901	0.0496957	0.0399928	0.0463807	0.0778566	0.0417377	0.0395923	0.0287405	0.0182501	0.0668487	0.0461605	0.0461016	0.0532313	0.0401638	0.0288059	0.0155536	0.0301422	0.0256903	0.0301978	1	0.110443	0.0292371	0.0512673	0.0401752	0.0207026	0.037268	0.0390181	0.0395867	0.0635862	0.0276994	0.0224681	0.0398195	0.0361775	0.03099	0.0523967	0.0612678	0.0377729	0.0335878	0.0402826	0.0278557	0.0372182	0.0414062	0.0403739	0.0263693	0.0324099	0.0300072
0.203521	0.163684	0.222185	0.23926	0.227375	0.210514	0.137531	0.153436	0.207113	0.233125	0.184372	0.278683	0.135365	0.18044	0.14847	0.147417	0.238846	0.192448	0.135924	0.130638	0.15681	0.189934	0.171079	0.110443	1	0.20185	0.236251	0.191143	0.14111	0.258791	0.146815	0.243861	0.182127	0.201653	0.181894	0.076306	0.155872	0.234654	0.135351	0.123301	0.147266	0.193537	0.17595	0.213798	0.183694	0.156171	0.286261	0.177385	0.14433	0.11512
0.0331636	0.0288706	0.117792	0.0559642	0.0538852	0.0429423	0.0335908	0.0511096	0.153549	0.358889	0.133264	0.308444	0.00625393	0.0379687	0.0270169	0.0114001	0.116503	0.0396598	0.019811	0.0137602	0.0245638	0.0371982	0.0514159	0.0292371	0.20185	1	0.153162	0.0261615	0.0965212	0.141233	0.0172892	0.250996	0.0567381	0.123163	0.102117	0.0189488	0.0457751	0.283838	0.171098	0.0537093	0.103807	0.236104	0.245716	0.617337	0.172509	0.0883145	0.218889	0.0483578	0.143175	0.0291817
0.175938	0.139374	0.170716	0.201336	0.192584	0.169403	0.140553	0.184504	0.165298	0.209508	0.113904	0.201238	0.107731	0.205331	0.211385	0.10371	0.13936	0.151391	0.0925385	0.110286	0.105371	0.131139	0.144457	0.0512673	0.236251	0.153162	1	0.189741	0.288144	0.447545	0.183601	0.291478	0.240911	0.274812	0.245291	0.183913	0.378518	0.24759	0.258099	0.291018	0.260098	0.242136	0.310364	0.14743	0.362575	0.171568	0.257268	0.189459	0.203884	0.148646
0.406106	0.384384	0.0353558	0.444823	0.50732	0.536685	0.439745	0.321179	0.0147958	0.0721488	0.0171512	0.141568	0.36801	0.411316	0.536806	0.282204	0.100404	0.495375	0.358279	0.425881	0.411478	0.469659	0.201397	0.0401752	0.191143	0.0261615	0.189741	1	0.0978607	0.217575	0.584758	0.0814546	0.252427	0.182549	0.220851	0.21435	0.189997	0.0298079	0.118496	0.158694	0.109112	0.115413	0.0959439	0.0555756	0.140848	0.195209	0.157696	0.290262	0.149429	0.366294
0.102525	0.0669572	0.128683	0.120293	0.120788	0.0824806	0.0485952	0.132917	0.0744893	0.15121	0.0489178	0.128397	0.106017	0.0981784	0.141103	0.0759804	0.117403	0.0812218	0.0692291	0.0591215	0.0653093	0.0739328	0.107674	0.0207026	0.14111	0.0965212	0.288144	0.0978607	1	0.328976	0.0851035	0.19879	0.133993	0.171606	0.169435	0.0919493	0.183671	0.176049	0.208467	0.148231	0.157701	0.229092	0.219554	0.121024	0.345295	0.188188	0.188381	0.136557	0.187332	0.107344
0.233885	0.147156	0.200367	0.261785	0.245306	0.199271	0.171497	0.180444	0.122305	0.202515	0.107296	0.20558	0.136731	0.253962	0.238229	0.115147	0.162987	0.199015	0.13362	0.120235	0.137892	0.169812	0.18715	0.037268	0.258791	0.141233	0.447545	0.217575	0.328976	1	0.214234	0.259293	0.329843	0.321657	0.275173	0.140086	0.266378	0.203854	0.192479	0.239777	0.225726	0.218441	0.233624	0.145578	0.302424	0.165989	0.254771	0.20207	0.172803	0.152336
0.482703	0.386452	0.0296994	0.515471	0.583162	0.623718	0.515946	0.269333	0.00833526	0.0435911	0.0184098	0.0863292	0.430026	0.512301	0.653201	0.263334	0.0924765	0.555878	0.436585	0.492459	0.415042	0.517834	0.181709	0.0390181	0.146815	0.0172892	0.183601	0.584758	0.0851035	0.214234	1	0.0577663	0.3021	0.174222	0.238623	0.211246	0.23358	0.02404	0.112314	0.146155	0.0883228	0.0983116	0.057888	0.0344984	0.125523	0.181483	0.117852	0.283141	0.131209	0.40108
0.0789743	0.0430424	0.175903	0.0900412	0.0726355	0.0557396	0.0327062	0.172177	0.156685	0.309383	0.0881426	0.217127	0.0520958	0.127699	0.0810457	0.0350955	0.140257	0.0428908	0.047789	0.0324149	0.0446145	0.0381744	0.0787398	0.0395867	0.243861	0.250996	0.291478	0.0814546	0.19879	0.259293	0.0577663	1	0.163561	0.389569	0.27457	0.082039	0.190327	0.491916	0.226972	0.132578	0.239931	0.274426	0.333751	0.282586	0.288872	0.1355	0.225802	0.111423	0.177866	0.0839637
0.278133	0.169752	0.112205	0.286295	0.259546	0.234459	0.175025	0.193168	0.0773656	0.0950905	0.0572663	0.127467	0.17718	0.402005	0.281117	0.130887	0.1049	0.213135	0.161303	0.170761	0.173263	0.202459	0.131319	0.0635862	0.182127	0.0567381	0.240911	0.252427	0.133993	0.329843	0.3021	0.163561	1	0.338924	0.2362	0.157721	0.219138	0.0719994	0.106422	0.18897	0.157675	0.111986	0.139175	0.0611521	0.162421	0.138188	0.134742	0.153914	0.104458	0.177685
0.166204	0.11036	0.11362	0.173891	0.160329	0.132373	0.0825667	0.239896	0.0525635	0.188991	0.0427694	0.152321	0.147051	0.275284	0.20564	0.10614	0.131032	0.110968	0.130005	0.0994272	0.115504	0.101506	0.0935353	0.0276994	0.201653	0.123163	0.274812	0.182549	0.171606	0.321657	0.174222	0.389569	0.338924	1	0.429836	0.174461	0.216368	0.228131	0.191743	0.171867	0.222832	0.213966	0.221648	0.146278	0.269412	0.179097	0.19137	0.185331	0.180047	0.187285
0.188448	0.150684	0.112237	0.246354	0.233433	0.212041	0.128408	0.243088	0.0245724	0.182107	0.0051657	0.121894	0.20997	0.255414	0.266053	0.121016	0.166779	0.151438	0.220941	0.17869	0.153133	0.159173	0.129717	0.0224681	0.181894	0.102117	0.245291	0.220851	0.169435	0.275173	0.238623	0.27457	0.2362	0.429836	1	0.156883	0.222071	0.198079	0.190788	0.127988	0.183662	0.230423	0.174159	0.130366	0.243138	0.219481	0.189038	0.246355	0.221677	0.258208
0.166165	0.0920872	0.0251367	0.13237	0.123684	0.126948	0.107845	0.537421	0.0415775	0.0654384	0.0296815	0.0733139	0.141465	0.186248	0.33202	0.106134	0.0479547	0.116419	0.101141	0.104114	0.090124	0.106778	0.0426455	0.0398195	0.076306	0.0189488	0.183913	0.21435	0.0919493	0.140086	0.211246	0.082039	0.157721	0.174461	0.156883	1	0.318049	0.0160953	0.232138	0.297221	0.174385	0.134792	0.185461	0.0361417	0.190051	0.172396	0.103647	0.237368	0.114058	0.228879
0.228882	0.113247	0.144374	0.213671	0.194941	0.172532	0.146372	0.252599	0.145631	0.108039	0.0613263	0.108754	0.116207	0.250802	0.262658	0.0722169	0.0696764	0.135271	0.0886509	0.102365	0.108854	0.12386	0.105665	0.0361775	0.155872	0.0457751	0.378518	0.189997	0.183671	0.266378	0.23358	0.190327	0.219138	0.216368	0.222071	0.318049	1	0.116527	0.238624	0.474019	0.3356	0.135118	0.303751	0.0564698	0.226418	0.129806	0.164308	0.17621	0.114604	0.151797
0.0422949	0.0313595	0.245389	0.0593561	0.0450377	0.034072	0.019161	0.0704988	0.228804	0.354061	0.115847	0.208984	0.0270189	0.0363278	0.0231675	0.0194214	0.168064	0.0221234	0.0222855	0.00535287	0.0287192	0.0276739	0.0650929	0.03099	0.234654	0.283838	0.24759	0.0298079	0.176049	0.203854	0.02404	0.491916	0.0719994	0.228131	0.198079	0.0160953	0.116527	1	0.189145	0.0581627	0.165203	0.263609	0.247547	0.293364	0.233168	0.0905177	0.208606	0.0699695	0.139685	0.0318817
0.0990023	0.0813148	0.0672873	0.105743	0.100695	0.0879186	0.0722439	0.283695	0.0410875	0.223349	0.0365491	0.163618	0.113227	0.112218	0.166245	0.0803509	0.128146	0.0757432	0.0760479	0.0752876	0.0744956	0.0799753	0.0582726	0.0523967	0.135351	0.171098	0.258099	0.118496	0.208467	0.192479	0.112314	0.226972	0.106422	0.191743	0.190788	0.232138	0.238624	0.189145	1	0.13732	0.170259	0.398656	0.259735	0.233904	0.421316	0.229826	0.275348	0.197014	0.293821	0.159135
0.204395	0.0882049	0.106378	0.168608	0.15669	0.136413	0.111134	0.252471	0.140049	0.104197	0.10663	0.143183	0.0857697	0.211861	0.190484	0.0675507	0.0521246	0.114488	0.0481661	0.065316	0.0967132	0.0983319	0.0738357	0.0612678	0.123301	0.0537093	0.291018	0.158694	0.148231	0.239777	0.146155	0.132578	0.18897	0.171867	0.127988	0.297221	0.474019	0.0581627	0.13732	1	0.340989	0.0804035	0.367834	0.0594508	0.152061	0.0876122	0.127888	0.123012	0.075221	0.0997473
0.118296	0.0661536	0.128118	0.117572	0.116986	0.0981961	0.0602288	0.196486	0.140283	0.176541	0.114801	0.174414	0.0728243	0.158227	0.131814	0.0546592	0.0731459	0.0778189	0.0461119	0.0612014	0.0636581	0.0684342	0.0768445	0.0377729	0.147266	0.103807	0.260098	0.109112	0.157701	0.225726	0.0883228	0.239931	0.157675	0.222832	0.183662	0.174385	0.3356	0.165203	0.170259	0.340989	1	0.130037	0.385596	0.124365	0.182454	0.11179	0.151594	0.115944	0.115406	0.0889012
0.0775194	0.0911933	0.0836218	0.104713	0.113699	0.102186	0.0737781	0.246608	0.0590203	0.30252	0.0489195	0.235405	0.14345	0.10106	0.146863	0.127395	0.211341	0.103522	0.127144	0.0745456	0.0904162	0.0819068	0.0793662	0.0335878	0.193537	0.236104	0.242136	0.115413	0.229092	0.218441	0.0983116	0.274426	0.111986	0.213966	0.230423	0.134792	0.135118	0.263609	0.398656	0.0804035	0.130037	1	0.210861	0.323729	0.42706	0.307046	0.39052	0.206252	0.308923	0.207272
0.0921059	0.0508212	0.141834	0.0900623	0.0842758	0.0622157	0.0452172	0.25266	0.145148	0.313991	0.117084	0.254973	0.0637143	0.113678	0.10245	0.0499044	0.0850856	0.0606344	0.0342852	0.0347324	0.0364653	0.0472706	0.0627388	0.0402826	0.17595	0.245716	0.310364	0.0959439	0.219554	0.233624	0.057888	0.333751	0.139175	0.221648	0.174159	0.185461	0.303751	0.247547	0.259735	0.367834	0.385596	0.210861	1	0.276236	0.284719	0.140807	0.188095	0.110898	0.143486	0.0729589
0.049418	0.0529558	0.0975009	0.0709265	0.0756368	0.064675	0.0284051	0.111894	0.119497	0.412461	0.123269	0.374191	0.0585455	0.0654181	0.0536043	0.0507773	0.163151	0.0570606	0.0447825	0.0305009	0.0481982	0.0534428	0.0890764	0.0278557	0.213798	0.617337	0.14743	0.0555756	0.121024	0.145578	0.0344984	0.282586	0.0611521	0.146278	0.130366	0.0361417	0.0564698	0.293364	0.233904	0.0594508	0.124365	0.323729	0.276236	1	0.229887	0.132652	0.292196	0.100145	0.203788	0.0771461
0.124191	0.0871842	0.102189	0.132993	0.125119	0.103747	0.0596704	0.265647	0.0599579	0.229489	0.0503714	0.178889	0.149524	0.145684	0.218454	0.114363	0.168984	0.0906413	0.113554	0.078096	0.0743404	0.0796368	0.0806633	0.0372182	0.183694	0.172509	0.362575	0.140848	0.345295	0.302424	0.125523	0.288872	0.162421	0.269412	0.243138	0.190051	0.226418	0.233168	0.421316	0.152061	0.182454	0.42706	0.284719	0.229887	1	0.305886	0.308303	0.216368	0.325174	0.197882
0.135317	0.126953	0.0482861	0.179568	0.210661	0.184125	0.0960083	0.254094	0.0167184	0.151202	0.0221227	0.134538	0.288841	0.155763	0.274911	0.169054	0.13334	0.126615	0.201448	0.137621	0.155643	0.138491	0.0940433	0.0414062	0.156171	0.0883145	0.171568	0.195209	0.188188	0.165989	0.181483	0.1355	0.138188	0.179097	0.219481	0.172396	0.129806	0.0905177	0.229826	0.0876122	0.11179	0.307046	0.140807	0.132652	0.305886	1	0.227665	0.222136	0.32368	0.313267
0.115678	0.145146	0.114952	0.145138	0.167463	0.155975	0.0967684	0.185901	0.136054	0.271529	0.131388	0.304383	0.149261	0.140055	0.141185	0.152232	0.242567	0.146064	0.142408	0.108033	0.112594	0.13058	0.146201	0.0403739	0.286261	0.218889	0.257268	0.157696	0.188381	0.254771	0.117852	0.225802	0.134742	0.19137	0.189038	0.103647	0.164308	0.208606	0.275348	0.127888	0.151594	0.39052	0.188095	0.292196	0.308303	0.227665	1	0.223527	0.245838	0.165091
0.203169	0.199524	0.0493729	0.221264	0.249488	0.250303	0.171317	0.31795	0.016188	0.117819	0.0328804	0.152959	0.240883	0.22599	0.35179	0.23005	0.172085	0.218741	0.236734	0.195661	0.17096	0.199799	0.115273	0.0263693	0.177385	0.0483578	0.189459	0.290262	0.136557	0.20207	0.283141	0.111423	0.153914	0.185331	0.246355	0.237368	0.17621	0.0699695	0.197014	0.123012	0.115944	0.206252	0.110898	0.100145	0.216368	0.222136	0.223527	1	0.262617	0.297078
0.0923262	0.113234	0.0603285	0.140736	0.159544	0.149323	0.0748878	0.197794	0.0171004	0.202418	0.0166085	0.145871	0.19566	0.106813	0.18733	0.131461	0.187073	0.107534	0.136585	0.110094	0.102077	0.115039	0.0930937	0.0324099	0.14433	0.143175	0.203884	0.149429	0.187332	0.172803	0.131209	0.177866	0.104458	0.180047	0.221677	0.114058	0.114604	0.139685	0.293821	0.075221	0.115406	0.308923	0.143486	0.203788	0.325174	0.32368	0.245838	0.262617	1	0.188737
0.225463	0.253185	0.0344824	0.276041	0.322871	0.3376	0.23317	0.351989	0.015092	0.0841132	0.00343329	0.0979258	0.360044	0.283349	0.461751	0.266334	0.107322	0.261086	0.342089	0.289733	0.230261	0.260723	0.126465	0.0300072	0.11512	0.0291817	0.148646	0.366294	0.107344	0.152336	0.40108	0.0839637	0.177685	0.187285	0.258208	0.228879	0.151797	0.0318817	0.159135	0.0997473	0.0889012	0.207272	0.0729589	0.0771461	0.197882	0.313267	0.165091	0.297078	0.188737	1
0.150241	0.168524	0.0673507	0.181992	0.190138	0.202841	0.130653	0.421174	0.0506438	0.297114	0.0358722	0.308033	0.205475	0.174488	0.248753	0.184592	0.199157	0.192889	0.191314	0.165794	0.16487	0.185272	0.103162	0.0556971	0.23824	0.228857	0.214612	0.239674	0.156919	0.223794	0.186614	0.232218	0.172354	0.234245	0.226606	0.222679	0.142183	0.168892	0.39637	0.119923	0.132406	0.403561	0.18913	0.315471	0.318624	0.266596	0.373047	0.295696	0.300397	0.267447
0.227998	0.226385	0.0354723	0.239959	0.261023	0.28435	0.193896	0.680894	0.0237662	0.143481	0.0200106	0.149536	0.296207	0.308978	0.484457	0.250845	0.162183	0.240971	0.290202	0.24398	0.208474	0.229057	0.104607	0.0536519	0.177085	0.0407544	0.203251	0.40449	0.130087	0.194264	0.378292	0.156927	0.215228	0.243846	0.280958	0.456707	0.254584	0.0651438	0.296576	0.179023	0.153604	0.260796	0.165387	0.0928719	0.263294	0.283725	0.219762	0.421148	0.241837	0.449907
0.145634	0.128157	0.213069	0.197956	0.167107	0.154026	0.0860493	0.295572	0.240882	0.373425	0.129731	0.260737	0.132084	0.166001	0.114502	0.119141	0.263743	0.0989987	0.148248	0.102588	0.100043	0.106644	0.119574	0.0685179	0.322923	0.208455	0.193756	0.129133	0.133446	0.186106	0.117182	0.295912	0.129908	0.20237	0.229961	0.078506	0.155158	0.385835	0.216898	0.0948229	0.14317	0.289966	0.200797	0.249926	0.212398	0.174717	0.248459	0.186009	0.182264	0.143924
0.021767	0.0506327	0.101047	0.0486546	0.0490749	0.0434567	0.0272566	0.054621	0.246817	0.327744	0.177309	0.380606	0.0101738	0.0295401	0.0127807	0.0291773	0.139681	0.0519443	0.0327705	0.0246536	0.0283618	0.0481357	0.0563148	0.0423975	0.187603	0.446228	0.118112	0.0250156	0.077082	0.111285	0.00402957	0.184758	0.0321045	0.0787559	0.0751075	0.018527	0.0229174	0.244109	0.132441	0.0475362	0.0587223	0.227248	0.159524	0.4783	0.118674	0.0551666	0.259296	0.034215	0.112611	0.0202902
0.0303759	0.0396736	0.151815	0.0540151	0.054728	0.0415534	0.0411236	0.0529718	0.300742	0.39799	0.2119	0.349683	0.0132286	0.031206	0.0155802	0.0197534	0.139663	0.0507573	0.0378257	0.0163231	0.0290419	0.0431925	0.0703429	0.0340312	0.22039	0.476712	0.151957	0.0260415	0.121276	0.140637	0.0129639	0.249376	0.0381353	0.103111	0.0908264	0.0228298	0.0473058	0.357917	0.144299	0.070983	0.140726	0.248633	0.250769	0.496546	0.157085	0.0634544	0.243933	0.0399038	0.123602	0.0232691
0.131349	0.115321	0.150603	0.161178	0.15434	0.15352	0.110592	0.127022	0.263821	0.328845	0.234475	0.459777	0.0810081	0.134999	0.112214	0.0925568	0.142874	0.159442	0.0889977	0.0792688	0.0994069	0.127138	0.124591	0.0552559	0.31672	0.297373	0.242101	0.142694	0.131874	0.240077	0.0953269	0.244756	0.15163	0.175678	0.126593	0.0702944	0.119478	0.195211	0.138532	0.143536	0.158444	0.194239	0.218767	0.323013	0.157723	0.101801	0.280081	0.122053	0.124529	0.080008
0.044486	0.026739	0.151856	0.0521165	0.0416392	0.0312191	0.0228351	0.102923	0.165214	0.29511	0.104397	0.203406	0.0445034	0.0731538	0.0451699	0.0330297	0.116575	0.0292931	0.0283251	0.0273419	0.0365586	0.0364424	0.0555188	0.0267	0.209691	0.250992	0.22305	0.042656	0.151778	0.186138	0.043818	0.501637	0.0968166	0.248238	0.166211	0.056447	0.14952	0.47508	0.193349	0.120017	0.169469	0.225883	0.312158	0.283964	0.220012	0.100623	0.186836	0.0781086	0.126557	0.0472855
0.129223	0.0815382	0.0971216	0.124133	0.118248	0.106742	0.0818904	0.134761	0.111932	0.153092	0.102972	0.153073	0.0661924	0.194239	0.117902	0.062981	0.0855418	0.0965848	0.0417338	0.0622556	0.0849654	0.0734686	0.0764484	0.0499675	0.162365	0.106728	0.166943	0.118826	0.073734	0.168064	0.101356	0.208695	0.134915	0.16265	0.141926	0.0950093	0.18445	0.114089	0.0958851	0.196626	0.209912	0.11197	0.219373	0.126388	0.119736	0.0857005	0.139389	0.114114	0.0812694	0.0712548
0.031682	0.0233571	0.145705	0.0332151	0.0369803	0.026321	0.0257574	0.055842	0.181414	0.248615	0.138745	0.183834	0.00967171	0.0446272	0.0382928	0.0147397	0.106635	0.0329227	0.00203149	0.0210496	0.0189458	0.0330156	0.0577245	0.0465192	0.18053	0.237677	0.140655	0.0445147	0.0855373	0.119047	0.0401683	0.340071	0.0617763	0.152967	0.101457	0.0474966	0.0980668	0.336867	0.115874	0.0805705	0.15043	0.141768	0.239113	0.247021	0.126399	0.0578121	0.137469	0.0477975	0.0917606	0.0251196
0.0969668	0.0413183	0.125893	0.0911394	0.0852141	0.0627924	0.0591536	0.179446	0.144873	0.208788	0.116629	0.198445	0.0451412	0.134942	0.111702	0.0368826	0.0683844	0.0627804	0.0184552	0.0368853	0.0436646	0.0545089	0.0742896	0.0450241	0.159888	0.149253	0.25711	0.0987938	0.16342	0.225716	0.0742391	0.284002	0.172472	0.22657	0.178629	0.156856	0.328668	0.206406	0.155514	0.348613	0.42682	0.145153	0.451101	0.158558	0.187977	0.100973	0.146142	0.0902077	0.116237	0.0663462
0.140347	0.0780208	0.0758896	0.136951	0.131199	0.125083	0.0980878	0.070285	0.0968655	0.09886	0.110742	0.15504	0.0874249	0.154785	0.102786	0.0882948	0.110955	0.118022	0.0668032	0.0706868	0.104575	0.0855001	0.0782796	0.0913029	0.193941	0.129929	0.121062	0.109117	0.0774687	0.125859	0.102548	0.115156	0.114695	0.114371	0.0895647	0.0613823	0.0956796	0.078168	0.0838272	0.102555	0.109912	0.0887083	0.128522	0.131913	0.0942769	0.0891221	0.136851	0.0824334	0.0881981	0.07278
0.119706	0.0402932	0.100753	0.110703	0.10096	0.0809456	0.0788036	0.154145	0.0968929	0.147171	0.102867	0.150436	0.0500089	0.141397	0.111962	0.044421	0.0580896	0.0732126	0.0250487	0.058992	0.0657218	0.0651667	0.0454524	0.0534097	0.138113	0.119096	0.20498	0.115649	0.136459	0.183246	0.0836387	0.216481	0.156524	0.186942	0.145755	0.159448	0.27212	0.113817	0.147965	0.335859	0.331016	0.113676	0.384092	0.11824	0.150396	0.0954311	0.119876	0.0824776	0.111557	0.0649463
0.102164	0.0498123	0.120484	0.0981219	0.0932585	0.0780714	0.0670332	0.199919	0.125655	0.211707	0.110385	0.187703	0.0605447	0.135568	0.109274	0.0501657	0.0639537	0.0727689	0.0273085	0.0435844	0.0545578	0.0560925	0.0640634	0.0450372	0.159378	0.177242	0.262153	0.112834	0.179225	0.220336	0.0775137	0.26339	0.158504	0.210695	0.152628	0.185166	0.313788	0.169933	0.178157	0.390118	0.395834	0.146933	0.572443	0.183708	0.20941	0.110917	0.141869	0.100773	0.109295	0.0665962
0.126297	0.0698134	0.060682	0.123121	0.11925	0.109482	0.0798356	0.100708	0.0507523	0.0853653	0.0668773	0.117788	0.0868995	0.140003	0.103861	0.0690003	0.0564017	0.106174	0.0604467	0.050702	0.094584	0.0784304	0.0582198	0.0510049	0.130014	0.0737923	0.114268	0.125409	0.0712973	0.125137	0.097353	0.117575	0.114225	0.134849	0.102051	0.0920529	0.107997	0.0671398	0.0761639	0.144619	0.138827	0.0752959	0.170884	0.0821608	0.0879528	0.0945698	0.101505	0.0706833	0.0732915	0.0725648
0.17588	0.084808	0.0669537	0.158147	0.13706	0.121281	0.104076	0.0962368	0.0583898	0.0751846	0.0581246	0.0787548	0.082952	0.15898	0.111483	0.0721386	0.0501884	0.110072	0.0653427	0.057377	0.0889231	0.0859748	0.0484896	0.107884	0.13491	0.0551777	0.129386	0.15081	0.0688455	0.123511	0.127486	0.0939695	0.128782	0.125329	0.110868	0.0831089	0.118888	0.0581716	0.0703222	0.131006	0.0929401	0.0552411	0.117011	0.0688013	0.084327	0.0851242	0.0726044	0.0753217	0.0651238	0.0810861
0.167411	0.152755	0.0711563	0.193142	0.211952	0.237192	0.185932	0.0904917	0.0994063	0.112547	0.147839	0.208562	0.127774	0.153455	0.135733	0.13387	0.123407	0.225561	0.135107	0.131998	0.168214	0.211981	0.135444	0.0444717	0.204585	0.128634	0.126896	0.163657	0.0675253	0.137253	0.163198	0.0742079	0.109586	0.0712462	0.0891707	0.0612429	0.0905492	0.068558	0.0728933	0.0852449	0.0682195	0.103528	0.0897888	0.132529	0.0770144	0.108762	0.16729	0.115882	0.0897581	0.114104
0.110003	0.0815634	0.133525	0.134071	0.141932	0.127958	0.092821	0.132917	0.202528	0.403367	0.203981	0.472965	0.0855344	0.112997	0.0949561	0.0922844	0.164574	0.118564	0.0862839	0.0561368	0.0847201	0.105281	0.11609	0.0551333	0.28928	0.470738	0.226962	0.115081	0.135405	0.214658	0.086141	0.257864	0.113914	0.167748	0.144915	0.0703035	0.111225	0.258129	0.190389	0.124981	0.178684	0.271081	0.26786	0.495367	0.227484	0.139748	0.32445	0.125534	0.178242	0.0851904
0.0620637	0.0581416	0.146894	0.0845024	0.08167	0.0672369	0.0450654	0.0931017	0.21273	0.396828	0.233703	0.366591	0.0441838	0.0729896	0.0545003	0.0703128	0.165739	0.0649788	0.0331142	0.0435383	0.0543147	0.0618662	0.110405	0.0354415	0.239378	0.416107	0.192252	0.060819	0.12895	0.18593	0.0411858	0.293956	0.102232	0.176096	0.150711	0.0599565	0.106256	0.30982	0.16387	0.113449	0.191527	0.217405	0.293411	0.452055	0.18546	0.113022	0.249748	0.108788	0.142364	0.0492763
[truncated: 112 more rows]
[truncated: 130 more columns]

## Sheet: Fig 3 b
Fig 3 B: edge-wise correlation between genetic similarity and structural covariance
Surface area			Cortical thickness			Neurite density index
structural_covariance	genetic_similarity		structural_covariance	genetic_similarity		structural_covariance	genetic_similarity
[truncated: 16,110 more rows]

## Sheet: Fig 3 c
Fig 3 C : Distance decay functions
[truncated: 48,331 more rows]

## Sheet: Fig 3 d
Fig 3 D: Cophenetic correlations
[truncated: 4 more rows]

[truncated: 9 more sheets: Fig 4 a, Fig 4 b,c,d, Fig 5 a, Fig 5 b, Fig 5 c, Fig 6 a, Fig 6 b, Fig 6 c, Fig 6 d]
